# Supplementary material for: Development and Evaluation of AccuPower COVID-19 Multiplex Real-Time RT-PCR Kit and AccuPower SARS-CoV-2 Multiplex Real-Time RT-PCR Kit for SARS-CoV-2 Detection in Sputum, NPS/OPS, Saliva and Pooled Samples
Source: PLoS One. 2022 Feb 10;17(2):e0263341. doi: 10.1371/journal.pone.0263341 (PMC8830688; doi:10.1371/journal.pone.0263341)
Supplement: S1 Data Clinical Performance Evaluation — (XLSX) [file pone.0263341.s010.xlsx]

## Sheet: Clinical Performance_SP,SW
Clinical Evaluation
																		Case Report Form
Specimen Type	No	Date of Test	Sample collection date	Date of symptom onset	Confirmation Test						AccuPower® SARS-CoV-2 Multiplex Real-Time RT-PCR Kit(SCVM)				AccuPower® COVID-19 Multiplex Real-Time RT-PCR Kit(NCVM)				Reference Kit; STANDARD™ M nCoV Real-Time Detection kit
					*Kit name	IC	E gene	RdRp gene	N gene	Result	IPC	Pan-Sarbecovirus gene	SARS-CoV-2 gene	Result	IPC	Pan-Sarbecovirus gene	SARS-CoV-2 gene	Result	IC	E gene	ORF1ab (RdRp gene)	Result
Swab	SW-1	2021-04-01	2020-02-22	2021-02-01	CancerRop	22.09	27.49	26.71	-	Positive	Valid	25.66	25.3	SARS-CoV-2	Valid	29.6	29.43	SARS-CoV-2	26.1179	25.5024	25.3489	2019-nCoV positive
Swab	SW-2	2021-04-01	2021-02-21	2021-01-24	CancerRop	20.53	28.06	27.04	-	Positive	Valid	26.9	26.46	SARS-CoV-2	Valid	31.1	31.01	SARS-CoV-2	25.6525	26.7796	26.7247	2019-nCoV positive
Swab	SW-3	2021-04-01	2021-02-20	2021-02-01	CancerRop	23.74	29.32	28.42	-	Positive	Valid	23.59	23.1	SARS-CoV-2	Valid	27.85	28.05	SARS-CoV-2	25.3139	24.0965	23.7308	2019-nCoV positive
Swab	SW-4	2021-04-01	2021-02-19	2021-01-24	CancerRop	18.6	29.16	28.32	-	Positive	Valid	31.25	29.47	SARS-CoV-2	Valid	34.5	34.29	SARS-CoV-2	25.8755	30.0413	30.5198	2019-nCoV positive
Swab	SW-5	2021-04-01	2021-02-18	2021-02-01	CancerRop	23.49	30.61	30.11	-	Positive	Valid	28.28	27.46	SARS-CoV-2	Valid	32.36	32.11	SARS-CoV-2	24.5802	27.6751	27.7166	2019-nCoV positive
Swab	SW-6	2021-04-01	2021-02-16	2021-02-01	CancerRop	23.39	23.79	23.13	-	Positive	Valid	24.16	23.59	SARS-CoV-2	Valid	28.01	28	SARS-CoV-2	25.253	23.9195	23.6593	2019-nCoV positive
Swab	SW-7	2021-04-01	2020-06-01		seegene	28.16	N/A	N/A	N/A	Negative	Valid	UD	UD	Negative	Valid	UD	UD	Negative	25.5941	N/A	N/A	2019-nCoV negative
Swab	SW-8	2021-04-01	2020-06-02		seegene	26.89	N/A	N/A	N/A	Negative	Valid	UD	UD	Negative	Valid	UD	UD	Negative	26.017	N/A	N/A	2019-nCoV negative
Swab	SW-9	2021-04-01	2021-02-14	2021-02-01	CancerRop	24.91	29.15	28.18	-	Positive	Valid	18.09	18.01	SARS-CoV-2	Valid	22.91	22.71	SARS-CoV-2	28.071	18.5783	18.1419	2019-nCoV positive
Swab	SW-10	2021-04-01	2021-02-13	2021-01-29	CancerRop	22.51	27.3	26.38	-	Positive	Valid	26.31	25.64	SARS-CoV-2	Valid	30.19	30.03	SARS-CoV-2	25.0727	26.0415	25.5892	2019-nCoV positive
Swab	SW-11	2021-04-01	2021-02-11	2021-01-24	CancerRop	24.43	31.68	31.22	-	Positive	Valid	33.37	32.71	SARS-CoV-2	Valid	32.04	31.4	SARS-CoV-2	25.1194	32.9625	33.3584	2019-nCoV positive
Swab	SW-12	2021-04-01	2021-02-11	2021-02-07	CancerRop	24.51	17.78	17.43	-	Positive	Valid	13.06	13.44	SARS-CoV-2	Valid	17.29	17.79	SARS-CoV-2	24.6653	14.8588	15.1019	2019-nCoV positive
Swab	SW-13	2021-04-01	2021-02-09	2021-01-20	CancerRop	21.4	32.03	30.59	-	Positive	Valid	29.07	28.24	SARS-CoV-2	Valid	33.76	33.48	SARS-CoV-2	24.9538	29.0292	28.2645	2019-nCoV positive
Swab	SW-14	2021-04-01	2021-02-05	2021-01-16	CancerRop	20.02	31.05	30.33	-	Positive	Valid	28.08	27.48	SARS-CoV-2	Valid	33.07	32.96	SARS-CoV-2	25.3971	28.2105	27.9736	2019-nCoV positive
Swab	SW-15	2021-04-01	2021-02-01	2021-01-16	CancerRop	23.06	25.58	25.22	-	Positive	Valid	26.68	26.08	SARS-CoV-2	Valid	31.33	30.67	SARS-CoV-2	25.3687	26.2457	26.2395	2019-nCoV positive
Swab	SW-16	2021-04-01	2021-01-30	2021-01-20	CancerRop	23.37	26.02	25.41	-	Positive	Valid	19.17	19.15	SARS-CoV-2	Valid	23.58	23.85	SARS-CoV-2	27.6242	19.4491	19.1668	2019-nCoV positive
Swab	SW-17	2021-04-01	2021-01-28	2021-01-16	CancerRop	23.92	22.34	21.56	-	Positive	Valid	17.06	17.15	SARS-CoV-2	Valid	21.1	21.34	SARS-CoV-2	28.8592	17.286	17.1372	2019-nCoV positive
Swab	SW-18	2021-04-01	2021-01-19	2020-12-28	CancerRop	19.97	32.65	31.28	-	Positive	Valid	28.11	27.37	SARS-CoV-2	Valid	32.63	32.53	SARS-CoV-2	24.9588	28.493	27.9351	2019-nCoV positive
Swab	SW-19	2021-04-01	2021-01-17	2020-12-21	CancerRop	20.99	29.3	28.37	-	Positive	Valid	24.49	23.53	SARS-CoV-2	Valid	29.29	28.63	SARS-CoV-2	24.666	24.924	24.5176	2019-nCoV positive
Swab	SW-20	2021-04-01	2020-06-01		seegene	28.03	N/A	N/A	N/A	Negative	Valid	UD	UD	Negative	Valid	UD	UD	Negative	25.3013	N/A	N/A	2019-nCoV negative
Swab	SW-21	2021-04-01	2020-06-02		seegene	28.68	N/A	N/A	N/A	Negative	Valid	UD	UD	Negative	Valid	UD	UD	Negative	25.2106	N/A	N/A	2019-nCoV negative
Swab	SW-22	2021-04-01	2020-06-02		seegene	26.77	N/A	N/A	N/A	Negative	Valid	UD	38.03	Negative	Valid	UD	UD	Negative	25.5884	N/A	N/A	2019-nCoV negative
Swab	SW-23	2021-04-01	2021-01-15	2021-01-02	CancerRop	21.9	26.71	26.47	-	Positive	Valid	27.78	26.72	SARS-CoV-2	Valid	32.06	31.11	SARS-CoV-2	25.242	26.7425	27.4727	2019-nCoV positive
Swab	SW-24	2021-04-01	2021-01-15	2021-01-03	CancerRop	21.3	27.91	27.37	-	Positive	Valid	25.87	24.47	SARS-CoV-2	Valid	29.44	28.66	SARS-CoV-2	24.9182	25.3363	25.2817	2019-nCoV positive
Swab	SW-25	2021-04-01	2021-01-13	2020-12-15	CancerRop	23.26	27.11	26.37	-	Positive	Valid	34.02	31.58	SARS-CoV-2	Valid	37.18	36.22	SARS-CoV-2	25.4671	31.5207	32.3809	2019-nCoV positive
Swab	SW-26	2021-04-01	2021-01-13	2021-01-02	CancerRop	22.22	28.65	28.11	-	Positive	Valid	25.09	24.22	SARS-CoV-2	Valid	29.09	28.49	SARS-CoV-2	25.2497	25.0846	25.0182	2019-nCoV positive
Swab	SW-27	2021-04-01	2021-01-13	2021-01-03	CancerRop	21.23	26.13	25.43	-	Positive	Valid	22.04	20.77	SARS-CoV-2	Valid	26.93	25.69	SARS-CoV-2	24.6038	22.6479	22.4983	2019-nCoV positive
Swab	SW-28	2021-04-01	2021-01-11	2021-01-01	CancerRop	20.33	31.73	30.73	-	Positive	Valid	30.86	30.19	SARS-CoV-2	Valid	34.69	34.71	SARS-CoV-2	25.492	29.4821	30.0936	2019-nCoV positive
Swab	SW-29	2021-04-01	2021-01-11	2021-01-02	CancerRop	23.01	23.92	23.36	-	Positive	Valid	19.38	19.27	SARS-CoV-2	Valid	24	23.83	SARS-CoV-2	25.1134	19.6446	19.694	2019-nCoV positive
Swab	SW-30	2021-04-01	2021-01-11	2021-01-03	CancerRop	20.24	26.77	26.09	-	Positive	Valid	22.98	21.79	SARS-CoV-2	Valid	27.83	26.73	SARS-CoV-2	25.1128	23.048	22.861	2019-nCoV positive
Swab	SW-31	2021-04-01	2021-01-11	2020-12-15	CancerRop	23.1	26.92	26.27	-	Positive	Valid	29.64	28.54	SARS-CoV-2	Valid	33.72	33.1	SARS-CoV-2	25.74	28.5468	28.9867	2019-nCoV positive
Swab	SW-32	2021-04-01	2021-01-09	2021-01-02	CancerRop	22.48	20.54	20.33	-	Positive	Valid	16.96	16.95	SARS-CoV-2	Valid	21.13	21.41	SARS-CoV-2	30.7352	17.0917	17.1157	2019-nCoV positive
Swab	SW-33	2021-04-01	2021-01-09	none	CancerRop	23.67	28.09	27.85	-	Positive	Valid	33.91	32.32	SARS-CoV-2	Valid	37.35	36.29	SARS-CoV-2	25.3348	31.465	33.0525	2019-nCoV positive
Swab	SW-34	2021-04-01	2021-01-09	2021-01-01	CancerRop	21.56	23.07	22.39	-	Positive	Valid	24.04	23.53	SARS-CoV-2	Valid	28.24	28.43	SARS-CoV-2	24.4258	24.3625	23.9562	2019-nCoV positive
Swab	SW-35	2021-04-01	2020-06-02		seegene	26.51	N/A	N/A	N/A	Negative	Valid	34.3	32.91	SARS-CoV-2	Valid	40.23	39	Inconclusive SARS-CoV-2	23.4172	34.4037	33.8021	2019-nCoV positive
Swab	SW-36	2021-04-01	2020-06-02		seegene	30.4	N/A	N/A	N/A	Negative	Valid	UD	UD	Negative	Valid	UD	UD	Negative	25.449	N/A	N/A	2019-nCoV negative
Swab	SW-37	2021-04-01	2020-06-02		seegene	29.96	N/A	N/A	N/A	Negative	Valid	UD	UD	Negative	Valid	UD	40.95	Negative	25.4659	N/A	N/A	2019-nCoV negative
Swab	SW-38	2021-04-01	2020-06-02		seegene	26.76	N/A	N/A	N/A	Negative	Valid	UD	UD	Negative	Valid	UD	UD	Negative	25.7723	N/A	N/A	2019-nCoV negative
Swab	SW-39	2021-04-01	2020-06-02		seegene	26.96	N/A	N/A	N/A	Negative	Valid	UD	UD	Negative	Valid	UD	40.34	Negative	25.5036	N/A	N/A	2019-nCoV negative
Swab	SW-40	2021-04-01	2021-01-07	2021-01-03	CancerRop	23.59	21.37	21.16	-	Positive	Valid	20.17	19.39	SARS-CoV-2	Valid	24.24	23.65	SARS-CoV-2	25.8062	20.206	20.254	2019-nCoV positive
Swab	SW-41	2021-04-01	2021-01-05	2020-12-21	CancerRop	23.09	21.11	20.77	-	Positive	Valid	19.72	19.48	SARS-CoV-2	Valid	23.56	23.68	SARS-CoV-2	26.7268	19.525	19.5067	2019-nCoV positive
Swab	SW-42	2021-04-01	2021-01-05	2020-12-24	CancerRop	23.88	26.32	25.82	-	Positive	Valid	24.65	23.48	SARS-CoV-2	Valid	29.07	28.11	SARS-CoV-2	25.519	24.7649	25.059	2019-nCoV positive
Swab	SW-43	2021-04-01	2021-01-03	2020-12-22	SD	23.17	23.61	24.11	-	Positive	Valid	25.46	24.89	SARS-CoV-2	Valid	29.6	29.28	SARS-CoV-2	25.0563	25.0633	25.1176	2019-nCoV positive
Swab	SW-44	2021-04-01	2021-01-03	2020-12-23	SD	23.42	20.83	21.17	-	Positive	Valid	25.73	25.27	SARS-CoV-2	Valid	29.84	30.05	SARS-CoV-2	24.2933	25.7827	25.4936	2019-nCoV positive
Swab	SW-45	2021-04-01	2021-01-03	2020-12-21	SD	23.04	19.83	20.2	-	Positive	Valid	30.85	28.03	SARS-CoV-2	Valid	35.19	32.33	SARS-CoV-2	25.1574	29.1952	29.9549	2019-nCoV positive
Swab	SW-46	2021-04-01	2021-01-01	2020-12-19	SD	22.04	24.96	25.18	-	Positive	Valid	20.94	20.42	SARS-CoV-2	Valid	25.27	25.3	SARS-CoV-2	26.3218	20.8231	20.6688	2019-nCoV positive
Swab	SW-47	2021-04-01	2021-02-15	2021-01-29	CancerRop	23.67	31.43	30.47	-	Positive	Valid	26.03	25.55	SARS-CoV-2	Valid	30.05	29.63	SARS-CoV-2	24.3826	25.2262	25.3599	2019-nCoV positive
Swab	SW-48	2021-04-01	2021-02-14	2021-02-01	CancerRop	21.89	32.71	32.02	-	Positive	Valid	34.15	33.67	SARS-CoV-2	Valid	38.06	37.02	SARS-CoV-2	25.4837	32.3628	32.5672	2019-nCoV positive
Swab	SW-49	2021-04-01	2020-09-01		seegene	26.53	25.3	26.12	27.93	Positive	Valid	23.51	23.22	SARS-CoV-2	Valid	27.54	27.55	SARS-CoV-2	25.3644	23.4678	23.274	2019-nCoV positive
Swab	SW-50	2021-04-01	2020-06-02		seegene	26.72	N/A	N/A	N/A	Negative	Valid	UD	UD	Negative	Valid	UD	UD	Negative	25.8416	N/A	N/A	2019-nCoV negative
Swab	SW-51	2021-04-01	2020-06-02		seegene	27.08	N/A	N/A	N/A	Negative	Valid	UD	UD	Negative	Valid	UD	UD	Negative	25.7918	N/A	N/A	2019-nCoV negative
Swab	SW-52	2021-04-01	2020-09-01		seegene	25.92	22.71	24.95	26.31	Positive	Valid	21.33	21.19	SARS-CoV-2	Valid	25.8	25.55	SARS-CoV-2	25.6266	21.3235	21.3443	2019-nCoV positive
Swab	SW-53	2021-04-01	2020-06-02		seegene	26.39	N/A	N/A	N/A	Negative	Valid	UD	UD	Negative	Valid	UD	UD	Negative	25.0735	N/A	N/A	2019-nCoV negative
Swab	SW-54	2021-04-01	2020-12-26	2020-12-16	SD	24.22	21.26	21.35	-	Positive	Valid	25.57	25.18	SARS-CoV-2	Valid	29.81	29.91	SARS-CoV-2	25.0224	25.37	25.1431	2019-nCoV positive
Swab	SW-55	2021-04-01	2020-06-02		seegene	26.68	N/A	N/A	N/A	Negative	Valid	UD	UD	Negative	Valid	UD	UD	Negative	25.4609	N/A	N/A	2019-nCoV negative
Swab	SW-56	2021-04-01	2020-11-16	none	SD	25.47	17.92	17.75	-	Positive	Valid	20	18.17	SARS-CoV-2	Valid	21.58	21.54	SARS-CoV-2	26.9293	17.3393	17.2536	2019-nCoV positive
Swab	SW-57	2021-04-01	2021-01-15	2020-12-15	CancerRop	19.02	31.41	31.48	-	Positive	Valid	25.64	24.52	SARS-CoV-2	Valid	29.53	28.68	SARS-CoV-2	25.7361	25.0233	25.0666	2019-nCoV positive
Swab	SW-58	2021-04-01	2021-01-15	2020-12-24	CancerRop	19.6	31.83	31.41	-	Positive	Valid	30.98	29.84	SARS-CoV-2	Valid	34.63	34.08	SARS-CoV-2	25.7355	29.7686	30.5064	2019-nCoV positive
Swab	SW-59	2021-04-01	2021-01-15	2020-12-27	CancerRop	24.03	28.81	28.41	-	Positive	Valid	UD	33.39	Inconclusive	Valid	37.95	38.9	SARS-CoV-2	24.5995	35.4036	33.0873	2019-nCoV positive
Swab	SW-60	2021-04-01	2020-11-16	2020-11-10	SD	24.89	21.03	20.72	-	Positive	Valid	14.67	14.85	SARS-CoV-2	Valid	18.46	19.1	SARS-CoV-2	25.5307	15.6736	15.8114	2019-nCoV positive
Swab	SW-61	2021-04-01	2020-06-02		seegene	26.31	N/A	N/A	N/A	Negative	Valid	UD	UD	Negative	Valid	UD	UD	Negative	25.794	N/A	N/A	2019-nCoV negative
Swab	SW-62	2021-04-01	2020-06-02		seegene	28.22	N/A	N/A	N/A	Negative	Valid	UD	UD	Negative	Valid	41.87	42.35	Negative	24.7184	N/A	N/A	2019-nCoV negative
Swab	SW-63	2021-04-01	2020-12-30	2020-12-14	SD	22.15	19.33	19.61	-	Positive	Valid	20.41	20.45	SARS-CoV-2	Valid	24.46	24.73	SARS-CoV-2	25.0982	20.6135	20.249	2019-nCoV positive
Swab	SW-64	2021-04-01	2020-06-02		seegene	28.41	N/A	N/A	N/A	Negative	Valid	UD	UD	Negative	Valid	UD	UD	Negative	25.6136	N/A	N/A	2019-nCoV negative
Swab	SW-65	2021-04-01	2020-09-01		seegene	26.34	24.41	24.95	26.58	Positive	Valid	23.08	22.97	SARS-CoV-2	Valid	26.77	26.74	SARS-CoV-2	25.2725	23.0276	22.6668	2019-nCoV positive
Swab	SW-66	2021-04-01	2020-12-26	2020-12-15	SD	23.83	20.53	20.79	-	Positive	Valid	19.67	19.67	SARS-CoV-2	Valid	23.91	23.78	SARS-CoV-2	26.8558	19.7155	19.5855	2019-nCoV positive
Swab	SW-67	2021-04-01	2020-06-02		seegene	26.76	N/A	N/A	N/A	Negative	Valid	UD	UD	Negative	Valid	43.82	UD	Negative	25.4254	N/A	N/A	2019-nCoV negative
Swab	SW-68	2021-04-01	2020-12-30	2020-12-19	SD	22.55	23.89	24.21	-	Positive	Valid	26.18	25.73	SARS-CoV-2	Valid	30.42	30.24	SARS-CoV-2	25.9787	25.6204	25.5297	2019-nCoV positive
Swab	SW-69	2021-04-01	2020-11-12	none	SD	29.02	18	18.35	-	Positive	Valid	18.99	19.01	SARS-CoV-2	Valid	23	23.14	SARS-CoV-2	27.6961	19.2568	19.0662	2019-nCoV positive
Swab	SW-70	2021-04-01	2020-12-14	2020-12-08	SD	30.78	16.46	16.28	-	Positive	Valid	16.23	16.34	SARS-CoV-2	Valid	20.32	20.86	SARS-CoV-2	23.6901	16.5096	16.5851	2019-nCoV positive
Swab	SW-71	2021-04-01	2020-09-01		seegene	25.83	34.29	33.4	34.62	Positive	Valid	29.22	28.74	SARS-CoV-2	Valid	33.46	33.3	SARS-CoV-2	25.3152	28.7079	28.4215	2019-nCoV positive
Swab	SW-72	2021-04-01	2020-12-28	2020-12-15	SD	31.03	18.28	17.82	-	Positive	Valid	20.33	20.16	SARS-CoV-2	Valid	24.34	24.21	SARS-CoV-2	24.9355	20.3371	20.3091	2019-nCoV positive
Swab	SW-73	2021-04-01	2020-06-01		seegene	28.56	N/A	N/A	N/A	Negative	Valid	UD	UD	Negative	Valid	UD	UD	Negative	25.6746	N/A	N/A	2019-nCoV negative
Swab	SW-74	2021-04-01	2020-06-01		seegene	27.16	N/A	N/A	N/A	Negative	Valid	UD	UD	Negative	Valid	UD	UD	Negative	25.6641	N/A	N/A	2019-nCoV negative
Swab	SW-75	2021-04-01	2020-09-01		seegene	25.65	29.5	31.54	31.68	Positive	Valid	27.27	26.92	SARS-CoV-2	Valid	31.12	31.17	SARS-CoV-2	24.3622	26.4377	26.3777	2019-nCoV positive
Swab	SW-76	2021-04-01	2020-06-01		seegene	28.4	N/A	N/A	N/A	Negative	Valid	UD	UD	Negative	Valid	UD	UD	Negative	25.5232	N/A	N/A	2019-nCoV negative
Swab	SW-77	2021-04-01	2020-12-26	none	SD	32	14.87	14.75	-	Positive	Valid	19.15	19.16	SARS-CoV-2	Valid	24.1	23.82	SARS-CoV-2	26.8761	19.1309	18.8413	2019-nCoV positive
Swab	SW-78	2021-04-01	2021-01-09	2021-01-03	CancerRop	22.37	28.17	27.85	-	Positive	Valid	21.49	20.21	SARS-CoV-2	Valid	25.57	24.36	SARS-CoV-2	25.2058	21.0151	20.9342	2019-nCoV positive
Swab	SW-79	2021-04-01	2021-01-07	2020-12-31	CancerRop	21.63	26.88	26.5	-	Positive	Valid	22.18	22.01	SARS-CoV-2	Valid	26.37	26.2	SARS-CoV-2	24.8173	22.2761	22.3791	2019-nCoV positive
Swab	SW-80	2021-04-01	2021-01-07	2021-01-02	CancerRop	20.32	16.07	15.97	-	Positive	Valid	15.1	15.2	SARS-CoV-2	Valid	19.09	19.44	SARS-CoV-2	22.6764	16.6728	16.722	2019-nCoV positive
Swab	SW-81	2021-04-01	2021-01-07	2020-12-21	CancerRop	18.93	19.97	19.48	-	Positive	Valid	18.42	18.49	SARS-CoV-2	Valid	22.28	22.56	SARS-CoV-2	28.4927	18.2862	18.107	2019-nCoV positive
Swab	SW-82	2021-04-01	2021-01-07	2020-12-15	CancerRop	22.55	24.46	24.12	-	Positive	Valid	18.13	17.8	SARS-CoV-2	Valid	21.9	21.73	SARS-CoV-2	28.1132	17.7752	17.6393	2019-nCoV positive
Swab	SW-83	2021-04-01	2020-06-01		seegene	28.4	N/A	N/A	N/A	Negative	Valid	UD	UD	Negative	Valid	UD	UD	Negative	25.7282	N/A	N/A	2019-nCoV negative
Swab	SW-84	2021-04-01	2020-06-01		seegene	26.6	N/A	N/A	N/A	Negative	Valid	UD	UD	Negative	Valid	UD	UD	Negative	25.4165	N/A	N/A	2019-nCoV negative
Swab	SW-85	2021-04-01	2021-01-19	2021-01-03	CancerRop	22.08	34.76	33.63	-	Positive	Valid	36.64	34.1	Negative	Valid	39.4	37.83	SARS-CoV-2	20.485	N/A	N/A	2019-nCoV negative
Swab	SW-86	2021-04-01	2020-06-01		seegene	28.52	N/A	N/A	N/A	Negative	Valid	UD	UD	Negative	Valid	UD	UD	Negative	25.1775	N/A	N/A	2019-nCoV negative
Swab	SW-87	2021-04-01	2020-07-01		seegene	26.62	33.53	36.32	37.29	Positive	Valid	27.04	26.74	SARS-CoV-2	Valid	31.18	31.08	SARS-CoV-2	25.8739	26.7939	26.5385	2019-nCoV positive
Swab	SW-88	2021-04-01	2020-06-01		seegene	29.46	N/A	N/A	N/A	Negative	Valid	UD	UD	Negative	Valid	UD	UD	Negative	26.0555	N/A	N/A	2019-nCoV negative
Swab	SW-89	2021-04-01	2020-12-14	2020-11-30	SD	27.03	20.02	20.2	-	Positive	Valid	22.52	22.35	SARS-CoV-2	Valid	26.91	26.93	SARS-CoV-2	25.5332	22.6673	22.4914	2019-nCoV positive
Swab	SW-90	2021-04-01	2020-09-01		seegene	25.76	21	22.18	24.12	Positive	Valid	18.02	18.29	SARS-CoV-2	Valid	21.9	22.62	SARS-CoV-2	28.4362	18.3642	18.2346	2019-nCoV positive
Swab	SW-91	2021-04-01	2020-06-01		seegene	26.83	N/A	N/A	N/A	Negative	Valid	UD	UD	Negative	Valid	UD	UD	Negative	26	N/A	N/A	2019-nCoV negative
Swab	SW-92	2021-04-01	2020-06-01		seegene	28.64	N/A	N/A	N/A	Negative	Valid	UD	UD	Negative	Valid	UD	UD	Negative	26.7875	N/A	N/A	2019-nCoV negative
Swab	SW-93	2021-04-01	2020-06-01		seegene	30.54	N/A	N/A	N/A	Negative	Valid	UD	UD	Negative	Valid	UD	UD	Negative	23.7133	N/A	N/A	2019-nCoV negative
Swab	SW-94	2021-04-01	2020-06-01		seegene	29.63	N/A	N/A	N/A	Negative	Valid	UD	UD	Negative	Valid	UD	UD	Negative	23.0534	N/A	N/A	2019-nCoV negative
Swab	SW-95	2021-04-01	2020-06-01		seegene	26.71	N/A	N/A	N/A	Negative	Valid	UD	UD	Negative	Valid	UD	UD	Negative	23.6544	N/A	N/A	2019-nCoV negative
Swab	SW-96	2021-04-01	2020-06-01		seegene	25.96	N/A	N/A	N/A	Negative	Valid	UD	UD	Negative	Valid	UD	UD	Negative	23.4558	N/A	N/A	2019-nCoV negative
Swab	SW-97	2021-04-01	2020-06-01		seegene	27.41	N/A	N/A	N/A	Negative	Valid	UD	UD	Negative	Valid	UD	UD	Negative	23.8247	N/A	N/A	2019-nCoV negative
Swab	SW-98	2021-04-01	2020-06-01		seegene	26.79	N/A	N/A	N/A	Negative	Valid	UD	35.46	Negative	Valid	UD	UD	Negative	23.231	N/A	N/A	2019-nCoV negative
Swab	SW-99	2021-04-01	2020-06-01		seegene	26.29	N/A	N/A	N/A	Negative	Valid	UD	UD	Negative	Valid	42.51	UD	Negative	23.9015	N/A	N/A	2019-nCoV negative
Swab	SW-100	2021-04-01	2020-09-01		seegene	26.6	16.38	18.81	20.45	Positive	Valid	14.94	15.03	SARS-CoV-2	Valid	18.81	19.31	SARS-CoV-2	28.4645	14.6833	15.0166	2019-nCoV positive
Swab	SW-101	2021-04-01	2020-06-01		seegene	27.76	N/A	N/A	N/A	Negative	Valid	UD	UD	Negative	Valid	UD	UD	Negative	22.7619	N/A	N/A	2019-nCoV negative
Swab	SW-102	2021-04-01	2020-06-01		seegene	26.75	N/A	N/A	N/A	Negative	Valid	UD	UD	Negative	Valid	UD	UD	Negative	23.6264	N/A	N/A	2019-nCoV negative
Swab	SW-103	2021-04-01	2020-06-01		seegene	30.65	N/A	N/A	N/A	Negative	Valid	UD	UD	Negative	Valid	UD	UD	Negative	23.1946	N/A	N/A	2019-nCoV negative
Swab	SW-104	2021-04-01	2020-06-01		seegene	28.11	N/A	N/A	N/A	Negative	Valid	UD	UD	Negative	Valid	UD	UD	Negative	23.2011	N/A	N/A	2019-nCoV negative
Swab	SW-105	2021-04-01	2020-12-24	2020-12-16	SD	23.12	22.18	22.38	-	Positive	Valid	24.92	24.32	SARS-CoV-2	Valid	28.7	28.67	SARS-CoV-2	23.5773	24.1136	24.4143	2019-nCoV positive
Swab	SW-106	2021-04-01	2020-06-01		seegene	29.13	N/A	N/A	N/A	Negative	Valid	UD	UD	Negative	Valid	UD	UD	Negative	22.988	N/A	N/A	2019-nCoV negative
Swab	SW-107	2021-04-01	2020-09-01		seegene	26.13	20.94	21.73	23.53	Positive	Valid	18.2	17.91	SARS-CoV-2	Valid	22.26	22.38	SARS-CoV-2	23.3036	17.6938	17.9227	2019-nCoV positive
Swab	SW-108	2021-04-01	2020-06-01		seegene	27.08	N/A	N/A	N/A	Negative	Valid	UD	UD	Negative	Valid	UD	UD	Negative	23.6342	N/A	N/A	2019-nCoV negative
Swab	SW-109	2021-04-01	2020-06-01		seegene	27.29	N/A	N/A	N/A	Negative	Valid	UD	UD	Negative	Valid	UD	UD	Negative	23.1654	N/A	N/A	2019-nCoV negative
Swab	SW-110	2021-04-01	2020-06-01		seegene	27.73	N/A	N/A	N/A	Negative	Valid	UD	UD	Negative	Valid	UD	UD	Negative	23.3672	N/A	N/A	2019-nCoV negative
Swab	SW-111	2021-04-01	2020-06-01		seegene	26.29	N/A	N/A	N/A	Negative	Valid	UD	UD	Negative	Valid	UD	UD	Negative	23.2848	N/A	N/A	2019-nCoV negative
Swab	SW-112	2021-04-01	2020-06-01		seegene	30.29	N/A	N/A	N/A	Negative	Valid	UD	UD	Negative	Valid	UD	UD	Negative	23.3226	N/A	N/A	2019-nCoV negative
Swab	SW-113	2021-04-01	2020-09-01		seegene	26.57	26.01	26.74	28.77	Positive	Valid	25.33	23.85	SARS-CoV-2	Valid	26.9	27.08	SARS-CoV-2	23.0735	22.6202	23.0339	2019-nCoV positive
Swab	SW-114	2021-04-01	2020-06-01		seegene	25.92	N/A	N/A	N/A	Negative	Valid	UD	UD	Negative	Valid	UD	UD	Negative	23.4563	N/A	N/A	2019-nCoV negative
Swab	SW-115	2021-04-01	2020-06-01		seegene	30.27	N/A	N/A	N/A	Negative	Valid	UD	UD	Negative	Valid	UD	UD	Negative	23.6254	N/A	N/A	2019-nCoV negative
Swab	SW-116	2021-04-01	2020-11-20	2020-11-13	SD	24.71	22.03	21.9	-	Positive	Valid	27.36	26.73	SARS-CoV-2	Valid	30.92	30.69	SARS-CoV-2	23.7456	26.3926	26.7083	2019-nCoV positive
Swab	SW-117	2021-04-01	2020-12-20	none	SD	34.31	16.01	16.11	-	Positive	Valid	10.85	10.96	SARS-CoV-2	Valid	13.87	14.88	SARS-CoV-2	29.0446	9.81827	9.52122	2019-nCoV positive
Swab	SW-118	2021-04-01	2020-09-01		seegene	26.6	33.4	33.71	34.55	Positive	Valid	30.77	28.99	SARS-CoV-2	Valid	33.81	33.52	SARS-CoV-2	23.5101	28.5364	28.944	2019-nCoV positive
Swab	SW-119	2021-04-01	2020-06-01		seegene	26.87	N/A	N/A	N/A	Negative	Valid	UD	36.3	Negative	Valid	40.6	41	Negative	23.3034	32.0898	33.9632	2019-nCoV positive
Swab	SW-120	2021-04-01	2020-06-01		seegene	27.94	N/A	N/A	N/A	Negative	Valid	UD	UD	Negative	Valid	UD	UD	Negative	23.2134	N/A	N/A	2019-nCoV negative
Swab	SW-121	2021-04-01	2020-06-01		seegene	27.23	N/A	N/A	N/A	Negative	Valid	UD	UD	Negative	Valid	UD	UD	Negative	23.7308	N/A	N/A	2019-nCoV negative
Swab	SW-122	2021-04-01	2020-06-01		seegene	26.79	N/A	N/A	N/A	Negative	Valid	UD	UD	Negative	Valid	UD	UD	Negative	23.3696	N/A	N/A	2019-nCoV negative
Swab	SW-123	2021-04-01	2020-06-01		seegene	26.1	N/A	N/A	N/A	Negative	Valid	UD	UD	Negative	Valid	UD	UD	Negative	23.3792	N/A	N/A	2019-nCoV negative
Swab	SW-124	2021-04-01	2020-06-01		seegene	29.11	N/A	N/A	N/A	Negative	Valid	UD	UD	Negative	Valid	UD	UD	Negative	23.49	N/A	N/A	2019-nCoV negative
Swab	SW-125	2021-04-01	2020-06-01		seegene	25.54	N/A	N/A	N/A	Negative	Valid	UD	UD	Negative	Valid	UD	UD	Negative	23.2788	N/A	N/A	2019-nCoV negative
Swab	SW-126	2021-04-01	2020-06-01		seegene	26.88	N/A	N/A	N/A	Negative	Valid	UD	UD	Negative	Valid	UD	UD	Negative	23.4566	N/A	N/A	2019-nCoV negative
Swab	SW-127	2021-04-01	2020-06-01		seegene	29.15	N/A	N/A	N/A	Negative	Valid	UD	UD	Negative	Valid	UD	UD	Negative	23.668	N/A	N/A	2019-nCoV negative
Swab	SW-128	2021-04-01	2020-09-01		seegene	26.55	20.32	21.8	23.09	Positive	Valid	17.47	17.11	SARS-CoV-2	Valid	21.21	21.34	SARS-CoV-2	25.4351	16.8286	17.1812	2019-nCoV positive
Swab	SW-129	2021-04-01	2020-06-01		seegene	26.44	N/A	N/A	N/A	Negative	Valid	UD	UD	Negative	Valid	UD	UD	Negative	23.3862	N/A	N/A	2019-nCoV negative
Swab	SW-130	2021-04-01	2021-02-07	2021-01-20	CancerRop	24.19	35.66	35.58	-	Positive	Valid	34.46	33.15	SARS-CoV-2	Valid	37.88	37.39	SARS-CoV-2	23.3808	34.1286	33.6665	2019-nCoV positive
Swab	SW-131	2021-04-01	2020-06-01		seegene	26.45	N/A	N/A	N/A	Negative	Valid	UD	UD	Negative	Valid	UD	UD	Negative	23.5251	N/A	N/A	2019-nCoV negative
Swab	SW-132	2021-04-01	2020-12-18	2020-12-08	SD	22.73	24.9	25.55	-	Positive	Valid	29.41	28.64	SARS-CoV-2	Valid	33.13	33.29	SARS-CoV-2	23.7498	28.0212	28.0425	2019-nCoV positive
Swab	SW-133	2021-04-01	2020-09-01		seegene	26.39	27.74	28.68	29.86	Positive	Valid	23.15	22.79	SARS-CoV-2	Valid	27.01	27.02	SARS-CoV-2	23.5134	22.2607	22.5819	2019-nCoV positive
Swab	SW-134	2021-04-01	2021-02-07	2021-01-24	CancerRop	25.13	34.68	34.07	-	Positive	Valid	31.65	30.15	SARS-CoV-2	Valid	35.1	34.3	SARS-CoV-2	23.717	30.2987	30.9935	2019-nCoV positive
Swab	SW-135	2021-04-01	2020-06-01		seegene	26.28	N/A	N/A	N/A	Negative	Valid	UD	UD	Negative	Valid	UD	UD	Negative	23.4057	N/A	N/A	2019-nCoV negative
Swab	SW-136	2021-04-01	2020-12-22	none	SD	33.04	6.86	6.79	-	Positive	Valid	8.71	8.81	SARS-CoV-2	Valid	12.2	13.11	SARS-CoV-2	30.4461	8.23993	7.85227	2019-nCoV positive
Swab	SW-137	2021-04-01	2020-06-01		seegene	28.63	N/A	N/A	N/A	Negative	Valid	UD	UD	Negative	Valid	UD	UD	Negative	23.545	N/A	N/A	2019-nCoV negative
Swab	SW-138	2021-04-01	2020-06-01		seegene	29.41	N/A	N/A	N/A	Negative	Valid	UD	UD	Negative	Valid	UD	UD	Negative	23.6414	N/A	N/A	2019-nCoV negative
Swab	SW-139	2021-04-01	2020-06-01		seegene	26.44	N/A	N/A	N/A	Negative	Valid	UD	UD	Negative	Valid	UD	UD	Negative	23.8157	N/A	N/A	2019-nCoV negative
Swab	SW-140	2021-04-01	2020-06-01		seegene	26.04	N/A	N/A	N/A	Negative	Valid	UD	UD	Negative	Valid	UD	UD	Negative	23.4438	N/A	N/A	2019-nCoV negative
Swab	SW-141	2021-04-01	2020-06-01		seegene	27.64	N/A	N/A	N/A	Negative	Valid	UD	UD	Negative	Valid	UD	UD	Negative	23.6083	N/A	N/A	2019-nCoV negative
Swab	SW-142	2021-04-01	2020-06-01		seegene	26.51	N/A	N/A	N/A	Negative	Valid	UD	UD	Negative	Valid	UD	UD	Negative	23.5187	N/A	N/A	2019-nCoV negative
Swab	SW-143	2021-04-01	2020-06-01		seegene	26.74	N/A	N/A	N/A	Negative	Valid	UD	UD	Negative	Valid	UD	UD	Negative	23.6416	N/A	N/A	2019-nCoV negative
Swab	SW-144	2021-04-01	2020-12-26	2020-12-22	SD	31.33	11.52	11.32	-	Positive	Valid	8.89	9.05	SARS-CoV-2	Valid	12.56	13.4	SARS-CoV-2	30.0776	8.98547	8.53629	2019-nCoV positive
Swab	SW-145	2021-04-01	2020-09-01		seegene	25.76	24.59	25.43	26.54	Positive	Valid	20.45	20.2	SARS-CoV-2	Valid	24.47	24.45	SARS-CoV-2	23.175	20.5503	20.6937	2019-nCoV positive
Swab	SW-146	2021-04-01	2020-06-01		seegene	26.62	N/A	N/A	N/A	Negative	Valid	UD	UD	Negative	Valid	UD	UD	Negative	23.2756	N/A	N/A	2019-nCoV negative
Swab	SW-147	2021-04-01	2020-06-01		seegene	28.04	N/A	N/A	N/A	Negative	Valid	UD	UD	Negative	Valid	41.45	UD	Negative	23.5804	N/A	N/A	2019-nCoV negative
Swab	SW-148	2021-04-01	2020-06-01		seegene	27.17	N/A	N/A	N/A	Negative	Valid	UD	UD	Negative	Valid	UD	UD	Negative	23.398	N/A	N/A	2019-nCoV negative
Swab	SW-149	2021-04-01	2020-09-01		seegene	26.4	24.93	26.22	27.22	Positive	Valid	24.32	23.72	SARS-CoV-2	Valid	28.24	28.06	SARS-CoV-2	23.1843	23.975	24.1234	2019-nCoV positive
Swab	SW-150	2021-04-01	2020-06-01		seegene	26.57	N/A	N/A	N/A	Negative	Valid	UD	UD	Negative	Valid	UD	UD	Negative	23.6612	N/A	N/A	2019-nCoV negative
Swab	SW-151	2021-04-01	2020-06-01		seegene	29.98	N/A	N/A	N/A	Negative	Valid	UD	UD	Negative	Valid	UD	UD	Negative	23.7082	N/A	N/A	2019-nCoV negative
Swab	SW-152	2021-04-01	2020-09-01		seegene	26.45	33.16	34.01	34.63	Positive	Valid	30.05	28.63	SARS-CoV-2	Valid	33.48	32.98	SARS-CoV-2	23.5701	28.3179	28.855	2019-nCoV positive
Swab	SW-153	2021-04-01	2020-06-01		seegene	28.12	N/A	N/A	N/A	Negative	Valid	UD	UD	Negative	Valid	UD	UD	Negative	23.3157	N/A	N/A	2019-nCoV negative
Swab	SW-154	2021-04-01	2020-11-24	2020-11-10	SD	34.1	13.54	13.49	-	Positive	Valid	32.53	30.05	SARS-CoV-2	Valid	35.01	34.63	SARS-CoV-2	23.6425	30.3278	31.7959	2019-nCoV positive
Swab	SW-155	2021-04-01	2020-06-01		seegene	26.28	N/A	N/A	N/A	Negative	Valid	UD	UD	Negative	Valid	UD	UD	Negative	23.9549	N/A	N/A	2019-nCoV negative
Swab	SW-156	2021-04-01	2020-06-01		seegene	28.38	N/A	N/A	N/A	Negative	Valid	UD	UD	Negative	Valid	UD	UD	Negative	23.7252	N/A	N/A	2019-nCoV negative
Swab	SW-157	2021-04-01	2020-09-01		seegene	25.56	23.91	25.47	27.89	Positive	Valid	21.63	21.65	SARS-CoV-2	Valid	26.02	26.2	SARS-CoV-2	23.8455	22.1112	22.3273	2019-nCoV positive
Swab	SW-158	2021-04-01	2020-06-01		seegene	25.9	N/A	N/A	N/A	Negative	Valid	UD	UD	Negative	Valid	UD	UD	Negative	23.4786	N/A	N/A	2019-nCoV negative
Swab	SW-159	2021-04-01	2020-06-01		seegene	26.86	N/A	N/A	N/A	Negative	Valid	UD	UD	Negative	Valid	42.99	UD	Negative	23.4711	N/A	N/A	2019-nCoV negative
Swab	SW-160	2021-04-01	2020-06-01		seegene	26.62	N/A	N/A	N/A	Negative	Valid	UD	UD	Negative	Valid	UD	UD	Negative	24.3977	N/A	N/A	2019-nCoV negative
Swab	SW-161	2021-04-01	2020-06-01		seegene	26.04	N/A	N/A	N/A	Negative	Valid	UD	UD	Negative	Valid	UD	UD	Negative	23.5539	N/A	N/A	2019-nCoV negative
Swab	SW-162	2021-04-01	2020-09-01		seegene	26.4	25.71	26.81	28.01	Positive	Valid	24.05	23.4	SARS-CoV-2	Valid	28	27.85	SARS-CoV-2	23.5886	23.8134	24.1402	2019-nCoV positive
Swab	SW-163	2021-04-01	2020-06-01		seegene	29.29	N/A	N/A	N/A	Negative	Valid	UD	UD	Negative	Valid	UD	UD	Negative	23.6769	N/A	N/A	2019-nCoV negative
Swab	SW-164	2021-04-01	2020-09-01		seegene	26.28	14.45	15.63	17.99	Positive	Valid	12.18	12.47	SARS-CoV-2	Valid	16.13	16.77	SARS-CoV-2	29.4208	12.5893	11.7556	2019-nCoV positive
Swab	SW-165	2021-04-01	2020-11-18	none	SD	30.36	18.65	18.52	-	Positive	Valid	16.53	16.6	SARS-CoV-2	Valid	20.52	20.97	SARS-CoV-2	25.2113	16.9443	17.1306	2019-nCoV positive
Swab	SW-166	2021-04-01	2020-06-01		seegene	26.86	N/A	N/A	N/A	Negative	Valid	UD	UD	Negative	Valid	UD	UD	Negative	23.5703	N/A	N/A	2019-nCoV negative
Swab	SW-167	2021-04-01	2020-06-01		seegene	27.03	N/A	N/A	N/A	Negative	Valid	UD	UD	Negative	Valid	UD	UD	Negative	23.6979	N/A	N/A	2019-nCoV negative
Swab	SW-168	2021-04-01	2021-02-03	2021-01-16	CancerRop	22.45	34.75	33.98	-	Positive	Valid	32.22	30.46	SARS-CoV-2	Valid	35.37	34.63	SARS-CoV-2	23.7174	30.2564	31.2557	2019-nCoV positive
Swab	SW-169	2021-04-01	2020-06-01		seegene	26.57	N/A	N/A	N/A	Negative	Valid	UD	UD	Negative	Valid	UD	UD	Negative	23.3605	N/A	N/A	2019-nCoV negative
Swab	SW-170	2021-04-01	2020-09-01		seegene	26.67	32.65	33.38	33.84	Positive	Valid	29.43	28.66	SARS-CoV-2	Valid	33.13	33.02	SARS-CoV-2	23.7961	28.5895	28.8556	2019-nCoV positive
Swab	SW-171	2021-04-01	2020-12-10	none	SD	23.13	24.39	24.75	-	Positive	Valid	34.01	32.08	SARS-CoV-2	Valid	36.24	36.04	SARS-CoV-2	23.8871	30.8268	31.755	2019-nCoV positive
Swab	SW-172	2021-04-01	2020-06-01		seegene	35.34	N/A	N/A	N/A	Negative	Valid	UD	UD	Negative	Valid	UD	UD	Negative	23.6212	N/A	N/A	2019-nCoV negative
Swab	SW-173	2021-04-01	2020-06-01		seegene	30.1	N/A	N/A	N/A	Negative	Valid	UD	UD	Negative	Valid	UD	UD	Negative	23.865	N/A	N/A	2019-nCoV negative
Swab	SW-174	2021-04-01	2021-01-18	2020-12-24	CancerRop	20.78	35.58	33.15	-	Positive	Valid	30.85	29.67	SARS-CoV-2	Valid	34.01	33.68	SARS-CoV-2	23.6709	30.0415	30.3405	2019-nCoV positive
Swab	SW-175	2021-04-01	2020-11-16	2020-11-13	SD	31.12	16.42	16.33	-	Positive	Valid	13.08	13.15	SARS-CoV-2	Valid	17.08	17.35	SARS-CoV-2	28.995	13.2512	13.1198	2019-nCoV positive
Swab	SW-176	2021-04-01	2020-07-01		seegene	25.81	35.46	37.24	36.97	Positive	Valid	25.55	25.13	SARS-CoV-2	Valid	29.52	29.08	SARS-CoV-2	23.9472	25.0437	25.5766	2019-nCoV positive
Swab	SW-177	2021-04-01	2021-02-11	2021-01-20	CancerRop	22.34	37.26	36.6	-	Positive	Valid	34.34	33.56	SARS-CoV-2	Valid	39.4	37.96	SARS-CoV-2	23.7189	33.1164	33.7249	2019-nCoV positive
Swab	SW-178	2021-04-01	2020-06-01		seegene	26.61	N/A	N/A	N/A	Negative	Valid	UD	UD	Negative	Valid	UD	UD	Negative	23.8911	N/A	N/A	2019-nCoV negative
Swab	SW-179	2021-04-01	2020-07-01		seegene	28.35	37.56	37.11	36.93	Positive	Valid	34.12	32.05	SARS-CoV-2	Valid	35.07	34.11	SARS-CoV-2	24.1444	29.9132	31.233	2019-nCoV positive
Swab	SW-180	2021-04-01	2020-06-01		seegene	27.08	N/A	N/A	N/A	Negative	Valid	UD	UD	Negative	Valid	UD	UD	Negative	23.7574	N/A	N/A	2019-nCoV negative
Swab	SW-181	2021-04-01	2020-12-02	none	SD	35.83	11.34	11.27	-	Positive	Valid	11.37	11.64	SARS-CoV-2	Valid	15.27	15.78	SARS-CoV-2	30.0483	11.8817	11.2618	2019-nCoV positive
Swab	SW-182	2021-04-01	2020-06-01		seegene	25.99	N/A	N/A	N/A	Negative	Valid	UD	UD	Negative	Valid	43.35	UD	Negative	23.691	N/A	N/A	2019-nCoV negative
Swab	SW-183	2021-04-01	2020-06-01		seegene	25.4	N/A	N/A	N/A	Negative	Valid	UD	UD	Negative	Valid	UD	UD	Negative	24.0275	N/A	N/A	2019-nCoV negative
Swab	SW-184	2021-04-01	2020-09-01		seegene	25.49	32.23	32.21	32.73	Positive	Valid	29.56	28.53	SARS-CoV-2	Valid	33.35	32.97	SARS-CoV-2	23.9688	28.6682	28.6116	2019-nCoV positive
Swab	SW-185	2021-04-02	2020-06-01		seegene	30.58	N/A	N/A	N/A	Negative	Valid	UD	UD	Negative	Valid	UD	UD	Negative	21.3009	N/A	N/A	2019-nCoV negative
Swab	SW-186	2021-04-02	2020-09-01		seegene	26.04	23.46	25.19	25.65	Positive	Valid	22.06	21.5	SARS-CoV-2	Valid	25.83	25.69	SARS-CoV-2	21.2028	23.1192	22.169	2019-nCoV positive
Swab	SW-187	2021-04-02	2020-06-01		seegene	26.8	N/A	N/A	N/A	Negative	Valid	UD	UD	Negative	Valid	42.62	42	Negative	21.2064	N/A	N/A	2019-nCoV negative
Swab	SW-188	2021-04-02	2020-12-28	none	SD	35.89	18.16	17.89	-	Positive	Valid	18.68	18.72	SARS-CoV-2	Valid	22.93	23.27	SARS-CoV-2	21.1239	20.6102	19.6566	2019-nCoV positive
Swab	SW-189	2021-04-02	2020-09-01		seegene	25.88	33.37	32.95	32.8	Positive	Valid	34.64	31.83	SARS-CoV-2	Valid	33.53	33.03	SARS-CoV-2	21.1679	30.0628	29.7719	2019-nCoV positive
Swab	SW-190	2021-04-02	2020-06-01		seegene	27.64	N/A	N/A	N/A	Negative	Valid	UD	UD	Negative	Valid	UD	UD	Negative	21.1624	N/A	N/A	2019-nCoV negative
Swab	SW-191	2021-04-02	2020-09-01		seegene	26.51	27.16	28.08	29.21	Positive	Valid	25.78	25.4	SARS-CoV-2	Valid	29.76	30.04	SARS-CoV-2	21.2366	26.8614	25.7401	2019-nCoV positive
Swab	SW-192	2021-04-02	2020-06-01		seegene	25.71	N/A	N/A	N/A	Negative	Valid	UD	UD	Negative	Valid	UD	UD	Negative	21.2254	N/A	N/A	2019-nCoV negative
Swab	SW-193	2021-04-02	2020-09-01		seegene	26.1	13.91	15.25	17.29	Positive	Valid	11.03	11.4	SARS-CoV-2	Valid	14.33	15.27	SARS-CoV-2	30.283	12.4784	11.0843	2019-nCoV positive
Swab	SW-194	2021-04-02	2020-06-01		seegene	31.3	N/A	N/A	N/A	Negative	Valid	UD	UD	Negative	Valid	UD	UD	Negative	21.1173	N/A	N/A	2019-nCoV negative
Swab	SW-195	2021-04-02	2020-09-01		seegene	26.57	21.11	21.79	23.03	Positive	Valid	18.19	18.1	SARS-CoV-2	Valid	22.09	22.22	SARS-CoV-2	21.1417	19.4023	18.3293	2019-nCoV positive
Swab	SW-196	2021-04-02	2020-09-01		seegene	25.7	30.55	31.15	32.76	Positive	Valid	27.09	26.74	SARS-CoV-2	Valid	34.71	34.19	SARS-CoV-2	21.2169	23.629	22.7061	2019-nCoV positive
Swab	SW-197	2021-04-02	2020-06-01		seegene	27.32	N/A	N/A	N/A	Negative	Valid	UD	UD	Negative	Valid	UD	UD	Negative	21.2358	N/A	N/A	2019-nCoV negative
Swab	SW-198	2021-04-02	2020-12-26	2020-12-19	SD	22.73	20.84	20.88	-	Positive	Valid	25.43	25.33	SARS-CoV-2	Valid	29.32	29.31	SARS-CoV-2	20.9842	32.6491	31.2914	2019-nCoV positive
Swab	SW-199	2021-04-02	2020-09-01		seegene	26.57	33.62	33.43	33.39	Positive	Valid	31.06	29.96	SARS-CoV-2	Valid	34.19	34.07	SARS-CoV-2	21.2847	30.6799	30.0441	2019-nCoV positive
Swab	SW-200	2021-04-02	2020-06-01		seegene	28.1	N/A	N/A	N/A	Negative	Valid	UD	UD	Negative	Valid	UD	UD	Negative	21.1908	N/A	N/A	2019-nCoV negative
Swab	SW-201	2021-04-02	2020-09-01		seegene	26.58	29.71	30.68	32.17	Positive	Valid	27.53	27.19	SARS-CoV-2	Valid	31.5	31.32	SARS-CoV-2	21.3398	28.0099	27.0865	2019-nCoV positive
Swab	SW-202	2021-04-02	2020-12-06	2020-11-29	SD	23.8	22.54	22.43	-	Positive	Valid	23.09	22.87	SARS-CoV-2	Valid	27.16	27.37	SARS-CoV-2	21.2673	24.1743	23.2391	2019-nCoV positive
Swab	SW-203	2021-04-02	2020-06-01		seegene	25.72	N/A	N/A	N/A	Negative	Valid	UD	UD	Negative	Valid	UD	UD	Negative	21.2349	N/A	N/A	2019-nCoV negative
Swab	SW-204	2021-04-02	2020-09-01		seegene	26.41	29.59	31.11	32.16	Positive	Valid	30.36	29.18	SARS-CoV-2	Valid	33.39	33.06	SARS-CoV-2	21.2498	30.1919	29.6128	2019-nCoV positive
Swab	SW-205	2021-04-02	2020-09-01		seegene	26.38	35.01	33.12	34.07	Positive	Valid	31.63	29.88	SARS-CoV-2	Valid	34.48	33.97	SARS-CoV-2	21.1314	30.8241	30.234	2019-nCoV positive
Swab	SW-206	2021-04-02	2020-06-01		seegene	28.24	N/A	N/A	N/A	Negative	Valid	UD	UD	Negative	Valid	41.23	41.93	Negative	21.1794	N/A	N/A	2019-nCoV negative
Swab	SW-207	2021-04-02	2020-12-30	2020-12-15	SD	22.5	19.41	19.44	-	Positive	Valid	21.58	21	SARS-CoV-2	Valid	25.74	25.29	SARS-CoV-2	21.2405	22.7056	21.8286	2019-nCoV positive
Swab	SW-208	2021-04-02	2020-09-01		seegene	26	30.93	31.35	32.31	Positive	Valid	30.44	29.25	SARS-CoV-2	Valid	34.03	33.27	SARS-CoV-2	21.292	30.7422	30.3136	2019-nCoV positive
Swab	SW-209	2021-04-02	2020-06-01		seegene	25.71	N/A	N/A	N/A	Negative	Valid	UD	UD	Negative	Valid	UD	UD	Negative	21.2233	N/A	N/A	2019-nCoV negative
Swab	SW-210	2021-04-02	2020-06-01		seegene	26.14	N/A	N/A	N/A	Negative	Valid	UD	UD	Negative	Valid	40.79	43.01	Negative	23.1775	32.2503	34.7976	2019-nCoV positive
Swab	SW-211	2021-04-02	2020-06-01		seegene	30.87	N/A	N/A	N/A	Negative	Valid	UD	UD	Negative	Valid	UD	UD	Negative	21.2558	N/A	N/A	2019-nCoV negative
Swab	SW-212	2021-04-02	2020-06-01		seegene	27.24	N/A	N/A	N/A	Negative	Valid	UD	UD	Negative	Valid	UD	UD	Negative	21.2122	N/A	N/A	2019-nCoV negative
Swab	SW-213	2021-04-02	2020-06-01		seegene	26.51	N/A	N/A	N/A	Negative	Valid	UD	UD	Negative	Valid	UD	UD	Negative	21.1262	N/A	N/A	2019-nCoV negative
Swab	SW-214	2021-04-02	2020-06-01		seegene	25.92	N/A	N/A	N/A	Negative	Valid	UD	UD	Negative	Valid	UD	UD	Negative	21.1563	N/A	N/A	2019-nCoV negative
Swab	SW-215	2021-04-02	2020-11-08	2020-10-28	SD	23.66	22.39	22.18	-	Positive	Valid	22.51	22.19	SARS-CoV-2	Valid	26.93	27.14	SARS-CoV-2	21.5137	24.3202	23.5186	2019-nCoV positive
Swab	SW-216	2021-04-02	2020-12-04	none	SD	31.64	18.36	18.77	-	Positive	Valid	16.13	15.82	SARS-CoV-2	Valid	20.02	20.07	SARS-CoV-2	21.6229	17.3424	16.3599	2019-nCoV positive
Swab	SW-217	2021-04-02	2020-06-01		seegene	29.38	N/A	N/A	N/A	Negative	Valid	UD	UD	Negative	Valid	UD	UD	Negative	21.1984	N/A	N/A	2019-nCoV negative
Swab	SW-218	2021-04-02	2020-06-01		seegene	27.33	N/A	N/A	N/A	Negative	Valid	UD	UD	Negative	Valid	UD	UD	Negative	21.3389	N/A	N/A	2019-nCoV negative
Swab	SW-219	2021-04-02	2020-06-01		seegene	31.93	N/A	N/A	N/A	Negative	Valid	UD	UD	Negative	Valid	UD	UD	Negative	21.1926	N/A	N/A	2019-nCoV negative
Swab	SW-220	2021-04-02	2020-12-06	2020-11-30	SD	24.28	21.6	22.3	-	Positive	Valid	23.23	22.85	SARS-CoV-2	Valid	28.01	27.69	SARS-CoV-2	21.1985	25.0312	24.2238	2019-nCoV positive
Swab	SW-221	2021-04-02	2021-01-17	2020-12-31	CancerRop	27.04	35.21	35.25	-	Positive	Valid	28.18	27.72	SARS-CoV-2	Valid	32.52	32.12	SARS-CoV-2	21.2665	28.6683	28.3648	2019-nCoV positive
Swab	SW-222	2021-04-02	2020-12-24	none	SD	31.7	11.05	11.56	-	Positive	Valid	11.03	11.25	SARS-CoV-2	Valid	15.4	16.04	SARS-CoV-2	29.3091	12.9482	11.5043	2019-nCoV positive
Swab	SW-223	2021-04-02	2020-09-01		seegene	26.66	24.38	24.84	26.37	Positive	Valid	22.21	21.82	SARS-CoV-2	Valid	26.14	26.08	SARS-CoV-2	21.3393	23.6066	22.2827	2019-nCoV positive
Swab	SW-224	2021-04-02	2020-06-01		seegene	26.54	N/A	N/A	N/A	Negative	Valid	UD	UD	Negative	Valid	UD	UD	Negative	21.1749	N/A	N/A	2019-nCoV negative
Swab	SW-225	2021-04-02	2020-06-01		seegene	27.81	N/A	N/A	N/A	Negative	Valid	UD	UD	Negative	Valid	UD	UD	Negative	21.269	N/A	N/A	2019-nCoV negative
Swab	SW-226	2021-04-02	2020-06-01		seegene	28.45	N/A	N/A	N/A	Negative	Valid	UD	UD	Negative	Valid	UD	UD	Negative	21.0028	N/A	N/A	2019-nCoV negative
Swab	SW-227	2021-04-02	2020-09-01		seegene	26.18	14.36	15.61	17.73	Positive	Valid	12.62	12.48	SARS-CoV-2	Valid	16.27	16.69	SARS-CoV-2	28.4406	13.8745	12.9222	2019-nCoV positive
Swab	SW-228	2021-04-02	2020-06-01		seegene	26.47	N/A	N/A	N/A	Negative	Valid	UD	UD	Negative	Valid	UD	UD	Negative	21.4892	N/A	N/A	2019-nCoV negative
Swab	SW-229	2021-04-02	2020-06-01		seegene	27.7	N/A	N/A	N/A	Negative	Valid	UD	UD	Negative	Valid	UD	UD	Negative	21.3627	N/A	N/A	2019-nCoV negative
Swab	SW-230	2021-04-02	2020-06-01		seegene	27.47	N/A	N/A	N/A	Negative	Valid	UD	UD	Negative	Valid	UD	UD	Negative	21.2871	N/A	N/A	2019-nCoV negative
Swab	SW-231	2021-04-02	2020-06-01		seegene	26.12	N/A	N/A	N/A	Negative	Valid	UD	UD	Negative	Valid	UD	UD	Negative	21.4617	N/A	N/A	2019-nCoV negative
Swab	SW-232	2021-04-02	2020-06-01		seegene	28.52	N/A	N/A	N/A	Negative	Valid	UD	UD	Negative	Valid	UD	UD	Negative	21.407	N/A	N/A	2019-nCoV negative
Swab	SW-233	2021-04-02	2020-06-01		seegene	26.82	N/A	N/A	N/A	Negative	Valid	UD	UD	Negative	Valid	UD	UD	Negative	21.2866	N/A	N/A	2019-nCoV negative
Swab	SW-234	2021-04-02	2020-09-01		seegene	25.34	23.42	24.05	25.45	Positive	Valid	17.71	17.86	SARS-CoV-2	Valid	21.61	22.02	SARS-CoV-2	21.1331	19.1465	18.1214	2019-nCoV positive
Swab	SW-235	2021-04-02	2020-06-01		seegene	26.47	N/A	N/A	N/A	Negative	Valid	UD	UD	Negative	Valid	UD	UD	Negative	21.3657	N/A	N/A	2019-nCoV negative
Swab	SW-236	2021-04-02	2020-12-06	none	SD	23.71	22.61	22.96	-	Positive	Valid	22.63	22.37	SARS-CoV-2	Valid	26.42	26.39	SARS-CoV-2	21.3759	24.2135	23.0908	2019-nCoV positive
Swab	SW-237	2021-04-02	2020-09-01		seegene	25.83	30.07	30.71	31.65	Positive	Valid	28.61	27.88	SARS-CoV-2	Valid	33.09	32.42	SARS-CoV-2	21.305	29.0262	28.2298	2019-nCoV positive
Swab	SW-238	2021-04-02	2020-06-01		seegene	26.38	N/A	N/A	N/A	Negative	Valid	UD	UD	Negative	Valid	UD	UD	Negative	21.2714	N/A	N/A	2019-nCoV negative
Swab	SW-239	2021-04-02	2021-01-01	2020-12-22	SD	21.88	22	21.53	-	Positive	Valid	21.55	21.41	SARS-CoV-2	Valid	25.76	25.74	SARS-CoV-2	21.2551	22.8682	21.7367	2019-nCoV positive
Swab	SW-240	2021-04-02	2020-09-01		seegene	26.63	35.2	32.04	32.87	Positive	Valid	34.04	31.9	SARS-CoV-2	Valid	36.79	36.16	SARS-CoV-2	21.3275	32.8298	34.7137	2019-nCoV positive
Swab	SW-241	2021-04-02	2020-06-01		seegene	26.8	N/A	N/A	N/A	Negative	Valid	UD	UD	Negative	Valid	UD	UD	Negative	21.1655	N/A	N/A	2019-nCoV negative
Swab	SW-242	2021-04-02	2020-11-30	none	SD	31.69	11.43	11.41	-	Positive	Valid	12.36	12.49	SARS-CoV-2	Valid	16.21	16.99	SARS-CoV-2	28.4569	13.6908	12.449	2019-nCoV positive
Swab	SW-243	2021-04-02	2020-06-01		seegene	27.68	N/A	N/A	N/A	Negative	Valid	UD	UD	Negative	Valid	UD	UD	Negative	21.3479	N/A	N/A	2019-nCoV negative
Swab	SW-244	2021-04-02	2020-06-01		seegene	27.42	N/A	N/A	N/A	Negative	Valid	UD	UD	Negative	Valid	UD	UD	Negative	21.6168	N/A	N/A	2019-nCoV negative
Swab	SW-245	2021-04-02	2020-06-01		seegene	25.57	N/A	N/A	N/A	Negative	Valid	UD	UD	Negative	Valid	UD	UD	Negative	21.1642	N/A	N/A	2019-nCoV negative
Swab	SW-246	2021-04-02	2020-09-01		seegene	26.62	27.34	28.35	29.76	Positive	Valid	23.51	23.23	SARS-CoV-2	Valid	38.01	32.4	SARS-CoV-2	21.26	24.7673	23.7191	2019-nCoV positive
Swab	SW-247	2021-04-02	2020-06-01		seegene	31.91	N/A	N/A	N/A	Negative	Valid	UD	UD	Negative	Valid	41.11	UD	Negative	21.3495	N/A	N/A	2019-nCoV negative
Swab	SW-248	2021-04-02	2020-06-01		seegene	25.67	N/A	N/A	N/A	Negative	Valid	UD	UD	Negative	Valid	UD	UD	Negative	21.3293	N/A	N/A	2019-nCoV negative
Swab	SW-249	2021-04-02	2020-09-01		seegene	26.35	29.23	30.92	31.73	Positive	Valid	28.24	27.57	SARS-CoV-2	Valid	32.13	32.07	SARS-CoV-2	21.343	29.4679	27.9214	2019-nCoV positive
Swab	SW-250	2021-04-02	2020-09-01		seegene	25.74	20.42	21.41	24.08	Positive	Valid	18.68	18.97	SARS-CoV-2	Valid	22.67	23.33	SARS-CoV-2	21.1881	20.2525	18.7241	2019-nCoV positive
Swab	SW-251	2021-04-02	2020-06-01		seegene	29.02	N/A	N/A	N/A	Negative	Valid	UD	UD	Negative	Valid	UD	UD	Negative	21.5199	N/A	N/A	2019-nCoV negative
Swab	SW-252	2021-04-02	2020-06-01		seegene	28.26	N/A	N/A	N/A	Negative	Valid	UD	UD	Negative	Valid	UD	UD	Negative	21.3614	N/A	N/A	2019-nCoV negative
Swab	SW-253	2021-04-02	2020-09-01		seegene	26.29	33.65	35.53	34.37	Positive	Valid	30.64	29.24	SARS-CoV-2	Valid	34.14	33.74	SARS-CoV-2	21.1482	31.7023	30.3144	2019-nCoV positive
Swab	SW-254	2021-04-02	2020-09-01		seegene	26.37	28.78	30.32	31.22	Positive	Valid	26.87	26.56	SARS-CoV-2	Valid	30.72	30.59	SARS-CoV-2	21.2971	27.7369	26.5369	2019-nCoV positive
Swab	SW-255	2021-04-02	2020-06-01		seegene	30.53	N/A	N/A	N/A	Negative	Valid	UD	UD	Negative	Valid	UD	UD	Negative	21.4253	N/A	N/A	2019-nCoV negative
Swab	SW-256	2021-04-02	2020-06-01		seegene	26.84	N/A	N/A	N/A	Negative	Valid	UD	UD	Negative	Valid	UD	UD	Negative	21.4542	N/A	N/A	2019-nCoV negative
Swab	SW-257	2021-04-02	2020-06-01		seegene	26.44	N/A	N/A	N/A	Negative	Valid	UD	UD	Negative	Valid	UD	UD	Negative	21.405	N/A	N/A	2019-nCoV negative
Swab	SW-258	2021-04-02	2020-11-18	2020-11-10	SD	31.87	16.1	16.24	-	Positive	Valid	17.19	17.14	SARS-CoV-2	Valid	20.88	21.19	SARS-CoV-2	21.5591	18.4451	17.2685	2019-nCoV positive
Swab	SW-259	2021-04-02	2020-06-01		seegene	27.71	N/A	N/A	N/A	Negative	Valid	UD	UD	Negative	Valid	UD	UD	Negative	21.3596	N/A	N/A	2019-nCoV negative
Swab	SW-260	2021-04-02	2020-06-01		seegene	28.56	N/A	N/A	N/A	Negative	Valid	UD	UD	Negative	Valid	UD	UD	Negative	21.5464	N/A	N/A	2019-nCoV negative
Swab	SW-261	2021-04-02	2020-09-01		seegene	26.31	23.75	25.54	26.26	Positive	Valid	20.27	20.1	SARS-CoV-2	Valid	24.11	24.49	SARS-CoV-2	21.4626	21.7034	20.1925	2019-nCoV positive
Swab	SW-262	2021-04-02	2020-06-01		seegene	26.76	N/A	N/A	N/A	Negative	Valid	UD	UD	Negative	Valid	UD	UD	Negative	21.4123	N/A	N/A	2019-nCoV negative
Swab	SW-263	2021-04-02	2020-06-01		seegene	27.58	N/A	N/A	N/A	Negative	Valid	UD	UD	Negative	Valid	UD	UD	Negative	21.3567	N/A	N/A	2019-nCoV negative
Swab	SW-264	2021-04-02	2020-06-01		seegene	27.31	N/A	N/A	N/A	Negative	Valid	UD	UD	Negative	Valid	UD	UD	Negative	21.6734	N/A	N/A	2019-nCoV negative
Swab	SW-265	2021-04-02	2020-06-01		seegene	26.07	N/A	N/A	N/A	Negative	Valid	UD	UD	Negative	Valid	UD	UD	Negative	21.498	N/A	N/A	2019-nCoV negative
Swab	SW-266	2021-04-02	2020-06-01		seegene	27.04	N/A	N/A	N/A	Negative	Valid	UD	UD	Negative	Valid	UD	UD	Negative	21.5281	N/A	N/A	2019-nCoV negative
Swab	SW-267	2021-04-02	2020-06-01		seegene	26.67	N/A	N/A	N/A	Negative	Valid	UD	UD	Negative	Valid	UD	UD	Negative	21.1362	N/A	N/A	2019-nCoV negative
Swab	SW-268	2021-04-02	2020-06-01		seegene	25.64	N/A	N/A	N/A	Negative	Valid	UD	UD	Negative	Valid	UD	UD	Negative	21.7809	N/A	N/A	2019-nCoV negative
Swab	SW-269	2021-04-02	2020-12-28	2020-12-22	SD	33.5	15.01	14.35	-	Positive	Valid	16.65	16.53	SARS-CoV-2	Valid	20.58	20.88	SARS-CoV-2	21.9436	18.0379	16.8166	2019-nCoV positive
Swab	SW-270	2021-04-02	2020-06-01		seegene	25.8	N/A	N/A	N/A	Negative	Valid	UD	UD	Negative	Valid	UD	43.75	Negative	21.4394	N/A	N/A	2019-nCoV negative
Swab	SW-271	2021-04-02	2021-02-02	2021-01-23	CancerRop	26.62	37.17	36.97	-	Positive	Valid	32.49	31.21	SARS-CoV-2	Valid	35.36	36.27	SARS-CoV-2	21.6505	32.517	30.9997	2019-nCoV positive
Swab	SW-272	2021-04-02	2020-06-01		seegene	25.63	N/A	N/A	N/A	Negative	Valid	UD	UD	Negative	Valid	42.5	UD	Negative	21.289	N/A	N/A	2019-nCoV negative
Swab	SW-273	2021-04-02	2020-07-01		seegene	27.57	35.08	36.9	36.48	Positive	Valid	34.92	33.39	SARS-CoV-2	Valid	37.44	37.05	SARS-CoV-2	21.7744	34.1148	33.3817	2019-nCoV positive
Swab	SW-274	2021-04-02	2020-06-01		seegene	27.48	N/A	N/A	N/A	Negative	Valid	UD	UD	Negative	Valid	UD	UD	Negative	21.786	N/A	N/A	2019-nCoV negative
Swab	SW-275	2021-04-02	2020-09-01		seegene	26.43	23.57	23.96	25.57	Positive	Valid	20.55	20.52	SARS-CoV-2	Valid	24.66	24.96	SARS-CoV-2	21.5373	22.1797	20.773	2019-nCoV positive
Swab	SW-276	2021-04-02	2020-11-22	2020-11-10	SD	26.06	23.95	24.23	-	Positive	Valid	20.61	20.4	SARS-CoV-2	Valid	24.86	24.66	SARS-CoV-2	21.8467	22.333	20.8886	2019-nCoV positive
Swab	SW-277	2021-04-02	2020-06-01		seegene	26.89	N/A	N/A	N/A	Negative	Valid	UD	UD	Negative	Valid	UD	UD	Negative	21.6751	N/A	N/A	2019-nCoV negative
Swab	SW-278	2021-04-02	2020-09-01		seegene	26.77	13.36	14.61	17.13	Positive	Valid	11.36	11.28	SARS-CoV-2	Valid	14.37	15.24	SARS-CoV-2	31.4676	11.2116	10.6546	2019-nCoV positive
Swab	SW-279	2021-04-02	2020-06-01		seegene	26.03	N/A	N/A	N/A	Negative	Valid	UD	UD	Negative	Valid	UD	UD	Negative	22.1162	N/A	N/A	2019-nCoV negative
Swab	SW-280	2021-04-02	2020-09-01		seegene	26.42	23.79	23.91	27.21	Positive	Valid	23.16	22.8	SARS-CoV-2	Valid	27	27.17	SARS-CoV-2	21.9991	23.5676	23.056	2019-nCoV positive
Swab	SW-281	2021-04-02	2020-09-01		seegene	25.68	32.86	33.36	33.77	Positive	Valid	29.06	28.58	SARS-CoV-2	Valid	33.02	32.76	SARS-CoV-2	21.9403	28.6253	28.425	2019-nCoV positive
Swab	SW-282	2021-04-02	2020-06-01		seegene	27.31	N/A	N/A	N/A	Negative	Valid	UD	UD	Negative	Valid	UD	UD	Negative	21.9153	N/A	N/A	2019-nCoV negative
Swab	SW-283	2021-04-02	2020-06-01		seegene	26.97	N/A	N/A	N/A	Negative	Valid	UD	UD	Negative	Valid	UD	UD	Negative	21.8451	N/A	N/A	2019-nCoV negative
Swab	SW-284	2021-04-02	2020-06-01		seegene	26.22	N/A	N/A	N/A	Negative	Valid	UD	UD	Negative	Valid	UD	UD	Negative	21.7881	N/A	N/A	2019-nCoV negative
Swab	SW-285	2021-04-02	2020-09-01		seegene	25.92	29.61	30.79	31.42	Positive	Valid	32.04	29.92	SARS-CoV-2	Valid	34.89	33.48	SARS-CoV-2	22.0107	31.8308	30.7109	2019-nCoV positive
Swab	SW-286	2021-04-02	2020-11-14	none	SD	23.63	17.19	17.36	-	Positive	Valid	21.94	21.2	SARS-CoV-2	Valid	25.24	24.85	SARS-CoV-2	22.0438	22.1378	22.0027	2019-nCoV positive
Swab	SW-287	2021-04-02	2020-06-01		seegene	26.42	N/A	N/A	N/A	Negative	Valid	UD	UD	Negative	Valid	UD	UD	Negative	22.0092	N/A	N/A	2019-nCoV negative
Swab	SW-288	2021-04-02	2020-09-01		seegene	25.79	28.74	30.23	30.43	Positive	Valid	26.36	25.87	SARS-CoV-2	Valid	30.24	29.85	SARS-CoV-2	21.8436	26.4316	26.0977	2019-nCoV positive
Swab	SW-289	2021-04-02	2020-06-01		seegene	27.35	N/A	N/A	N/A	Negative	Valid	UD	UD	Negative	Valid	UD	UD	Negative	21.8474	N/A	N/A	2019-nCoV negative
Swab	SW-290	2021-04-02	2020-06-01		seegene	26.97	N/A	N/A	N/A	Negative	Valid	UD	UD	Negative	Valid	UD	UD	Negative	21.7278	N/A	N/A	2019-nCoV negative
Swab	SW-291	2021-04-02	2020-06-01		seegene	26.6	N/A	N/A	N/A	Negative	Valid	UD	UD	Negative	Valid	UD	UD	Negative	21.8456	N/A	N/A	2019-nCoV negative
Swab	SW-292	2021-04-02	2020-06-01		seegene	30.29	N/A	N/A	N/A	Negative	Valid	UD	UD	Negative	Valid	UD	UD	Negative	21.8876	N/A	N/A	2019-nCoV negative
Swab	SW-293	2021-04-02	2020-06-01		seegene	32.82	N/A	N/A	N/A	Negative	Valid	UD	UD	Negative	Valid	UD	UD	Negative	22.0075	N/A	N/A	2019-nCoV negative
Swab	SW-294	2021-04-02	2021-01-31	2021-01-23	CancerRop	26.02	35.17	35.17	-	Positive	Valid	18.5	18.36	SARS-CoV-2	Valid	22.01	22.18	SARS-CoV-2	21.9093	18.7486	18.5106	2019-nCoV positive
Swab	SW-295	2021-04-02	2020-06-01		seegene	27.35	N/A	N/A	N/A	Negative	Valid	UD	UD	Negative	Valid	UD	UD	Negative	21.5814	N/A	N/A	2019-nCoV negative
Swab	SW-296	2021-04-02	2020-09-01		seegene	25.77	17.21	18.18	20.29	Positive	Valid	14.83	15.04	SARS-CoV-2	Valid	18.13	19.06	SARS-CoV-2	25.1941	15.2967	14.6726	2019-nCoV positive
Swab	SW-297	2021-04-02	2020-06-01		seegene	26.41	N/A	N/A	N/A	Negative	Valid	UD	UD	Negative	Valid	UD	UD	Negative	21.85	N/A	N/A	2019-nCoV negative
Swab	SW-298	2021-04-02	2020-06-01		seegene	26.7	N/A	N/A	N/A	Negative	Valid	UD	UD	Negative	Valid	UD	UD	Negative	21.6371	N/A	N/A	2019-nCoV negative
Swab	SW-299	2021-04-02	2020-12-30	2020-12-22	SD	22.41	19.37	19.75	-	Positive	Valid	11	10.95	SARS-CoV-2	Valid	15.28	15.57	SARS-CoV-2	27.3109	11.5679	12.2383	2019-nCoV positive
Swab	SW-300	2021-04-02	2020-06-01		seegene	26.75	N/A	N/A	N/A	Negative	Valid	UD	UD	Negative	Valid	UD	41.45	Negative	21.9593	N/A	N/A	2019-nCoV negative
Swab	SW-301	2021-04-02	2020-09-01		seegene	26.65	30.34	32.27	32.67	Positive	Valid	29.33	28.53	SARS-CoV-2	Valid	33.31	32.88	SARS-CoV-2	22.0545	28.7623	29.0261	2019-nCoV positive
Swab	SW-302	2021-04-02	2020-07-01		seegene	26.18	32.77	36.2	36.07	Positive	Valid	34.51	32.16	SARS-CoV-2	Valid	36.95	36.4	SARS-CoV-2	20.4939	N/A	N/A	2019-nCoV negative
Swab	SW-303	2021-04-02	2020-06-01		seegene	27.84	N/A	N/A	N/A	Negative	Valid	UD	UD	Negative	Valid	UD	UD	Negative	22.0277	N/A	N/A	2019-nCoV negative
Swab	SW-304	2021-04-02	2020-12-28	2020-12-19	SD	24.1	22.43	22.03	-	Positive	Valid	18.66	18.63	SARS-CoV-2	Valid	22.69	23.08	SARS-CoV-2	21.9929	18.98	18.4515	2019-nCoV positive
Swab	SW-305	2021-04-02	2020-09-01		seegene	26.27	34.87	35.73	34.81	Positive	Valid	30.88	29.91	SARS-CoV-2	Valid	35.13	34.64	SARS-CoV-2	21.9581	31.1923	30.2558	2019-nCoV positive
Swab	SW-306	2021-04-02	2020-06-01		seegene	26.79	N/A	N/A	N/A	Negative	Valid	UD	UD	Negative	Valid	UD	UD	Negative	21.956	N/A	N/A	2019-nCoV negative
Swab	SW-307	2021-04-02	2020-06-01		seegene	26.39	N/A	N/A	N/A	Negative	Valid	UD	UD	Negative	Valid	UD	UD	Negative	22.0728	N/A	N/A	2019-nCoV negative
Swab	SW-308	2021-04-02	2020-06-01		seegene	29.99	N/A	N/A	N/A	Negative	Valid	UD	UD	Negative	Valid	UD	41.82	Negative	21.9606	N/A	N/A	2019-nCoV negative
Swab	SW-309	2021-04-02	2020-06-01		seegene	28.08	N/A	N/A	N/A	Negative	Valid	UD	UD	Negative	Valid	UD	UD	Negative	22.0991	N/A	N/A	2019-nCoV negative
Swab	SW-310	2021-04-02	2020-06-01		seegene	28.35	N/A	N/A	N/A	Negative	Valid	UD	UD	Negative	Valid	UD	UD	Negative	21.9141	N/A	N/A	2019-nCoV negative
Swab	SW-311	2021-04-02	2020-09-01		seegene	26.51	26.86	27.93	29.08	Positive	Valid	23.6	23.1	SARS-CoV-2	Valid	27.92	27.41	SARS-CoV-2	22.1314	23.8037	23.4315	2019-nCoV positive
Swab	SW-312	2021-04-02	2020-06-01		seegene	25.92	N/A	N/A	N/A	Negative	Valid	UD	UD	Negative	Valid	UD	UD	Negative	21.9063	N/A	N/A	2019-nCoV negative
Swab	SW-313	2021-04-02	2020-06-01		seegene	25.91	N/A	N/A	N/A	Negative	Valid	UD	UD	Negative	Valid	UD	UD	Negative	22.0025	N/A	N/A	2019-nCoV negative
Swab	SW-314	2021-04-02	2020-06-01		seegene	30.22	N/A	N/A	N/A	Negative	Valid	UD	UD	Negative	Valid	UD	UD	Negative	22.0612	N/A	N/A	2019-nCoV negative
Swab	SW-315	2021-04-02	2020-06-01		seegene	26.73	N/A	N/A	N/A	Negative	Valid	UD	UD	Negative	Valid	UD	UD	Negative	22.0552	N/A	N/A	2019-nCoV negative
Swab	SW-316	2021-04-02	2020-06-01		seegene	27.08	N/A	N/A	N/A	Negative	Valid	UD	UD	Negative	Valid	UD	UD	Negative	22.0584	N/A	N/A	2019-nCoV negative
Swab	SW-317	2021-04-02	2020-06-01		seegene	28.68	N/A	N/A	N/A	Negative	Valid	UD	UD	Negative	Valid	UD	UD	Negative	22.1602	N/A	N/A	2019-nCoV negative
Swab	SW-318	2021-04-02	2020-06-01		seegene	26.57	N/A	N/A	N/A	Negative	Valid	UD	UD	Negative	Valid	UD	UD	Negative	22.1755	N/A	N/A	2019-nCoV negative
Swab	SW-319	2021-04-02	2020-06-01		seegene	26.52	N/A	N/A	N/A	Negative	Valid	UD	UD	Negative	Valid	UD	UD	Negative	22.028	N/A	N/A	2019-nCoV negative
Swab	SW-320	2021-04-02	2020-06-01		seegene	26.61	N/A	N/A	N/A	Negative	Valid	UD	UD	Negative	Valid	UD	UD	Negative	22.2334	N/A	N/A	2019-nCoV negative
Swab	SW-321	2021-04-02	2020-06-01		seegene	26.95	N/A	N/A	N/A	Negative	Valid	UD	UD	Negative	Valid	UD	UD	Negative	22.053	N/A	N/A	2019-nCoV negative
Swab	SW-322	2021-04-02	2020-06-01		seegene	27.76	N/A	N/A	N/A	Negative	Valid	UD	UD	Negative	Valid	UD	UD	Negative	22.1626	N/A	N/A	2019-nCoV negative
Swab	SW-323	2021-04-02	2020-06-01		seegene	29.84	N/A	N/A	N/A	Negative	Valid	UD	UD	Negative	Valid	UD	UD	Negative	22.075	N/A	N/A	2019-nCoV negative
Swab	SW-324	2021-04-02	2020-11-10	2020-10-28	SD	21.99	21.8	21.6	-	Positive	Valid	22.38	22.27	SARS-CoV-2	Valid	26.44	26.59	SARS-CoV-2	22.1988	22.7111	22.3158	2019-nCoV positive
Swab	SW-325	2021-04-02	2020-06-01		seegene	25.7	N/A	N/A	N/A	Negative	Valid	UD	UD	Negative	Valid	UD	UD	Negative	22.0553	N/A	N/A	2019-nCoV negative
Swab	SW-326	2021-04-02	2020-06-01		seegene	26.37	N/A	N/A	N/A	Negative	Valid	UD	36.39	Negative	Valid	UD	UD	Negative	22.0873	N/A	N/A	2019-nCoV negative
Swab	SW-327	2021-04-02	2020-06-01		seegene	26.79	N/A	N/A	N/A	Negative	Valid	UD	UD	Negative	Valid	UD	UD	Negative	22.1321	N/A	N/A	2019-nCoV negative
Swab	SW-328	2021-04-02	2020-12-22	2020-11-30	SD	22.94	19.8	19.73	-	Positive	Valid	23.2	22.75	SARS-CoV-2	Valid	27.14	27.06	SARS-CoV-2	22.1275	23.5296	23.0968	2019-nCoV positive
Swab	SW-329	2021-04-02	2020-06-01		seegene	26.62	N/A	N/A	N/A	Negative	Valid	UD	UD	Negative	Valid	UD	UD	Negative	22.2526	N/A	N/A	2019-nCoV negative
Swab	SW-330	2021-04-02	2020-06-01		seegene	28.16	N/A	N/A	N/A	Negative	Valid	UD	UD	Negative	Valid	UD	UD	Negative	21.9738	N/A	N/A	2019-nCoV negative
Swab	SW-331	2021-04-02	2020-11-14	2020-11-10	SD	30.66	14.09	13.88	-	Positive	Valid	10.34	10.53	SARS-CoV-2	Valid	14.05	14.87	SARS-CoV-2	31.5615	10.1358	9.76016	2019-nCoV positive
Swab	SW-332	2021-04-02	2020-06-01		seegene	27.15	N/A	N/A	N/A	Negative	Valid	34.08	32.66	SARS-CoV-2	Valid	39.5	39	SARS-CoV-2	23.5273	N/A	34.6721	Inconclusive
Swab	SW-333	2021-04-02	2020-06-01		seegene	34.08	N/A	N/A	N/A	Negative	Valid	UD	UD	Negative	Valid	UD	UD	Negative	22.153	N/A	N/A	2019-nCoV negative
Swab	SW-334	2021-04-02	2020-07-01		seegene	27.53	34.73	36.95	37.3	Positive	Valid	30.6	29.66	SARS-CoV-2	Valid	34.47	34.2	SARS-CoV-2	22.0905	30.1269	29.055	2019-nCoV positive
Swab	SW-335	2021-04-02	2020-06-01		seegene	31.25	N/A	N/A	N/A	Negative	Valid	UD	UD	Negative	Valid	UD	UD	Negative	22.16	N/A	N/A	2019-nCoV negative
Swab	SW-336	2021-04-02	2020-06-01		seegene	26.89	N/A	N/A	N/A	Negative	Valid	35.66	34.95	Negative	Valid	UD	UD	Negative	22.0739	N/A	N/A	2019-nCoV negative
Swab	SW-337	2021-04-02	2020-06-01		seegene	28.61	N/A	N/A	N/A	Negative	Valid	UD	UD	Negative	Valid	UD	UD	Negative	22.0618	N/A	N/A	2019-nCoV negative
Swab	SW-338	2021-04-02	2020-06-01		seegene	26.06	N/A	N/A	N/A	Negative	Valid	UD	UD	Negative	Valid	UD	UD	Negative	22.0697	N/A	N/A	2019-nCoV negative
Swab	SW-339	2021-04-02	2020-09-01		seegene	26.24	32.57	33.44	34.13	Positive	Valid	30.29	29.59	SARS-CoV-2	Valid	33.84	33.71	SARS-CoV-2	22.118	29.6307	28.9882	2019-nCoV positive
Swab	SW-340	2021-04-02	2020-09-01		seegene	25.81	22.33	23.07	25.07	Positive	Valid	19.97	19.61	SARS-CoV-2	Valid	23.23	23.62	SARS-CoV-2	22.1662	19.8612	19.0748	2019-nCoV positive
Swab	SW-341	2021-04-02	2021-01-15	2020-12-30	CancerRop	22.06	33.64	33.36	-	Positive	Valid	30.41	29.34	SARS-CoV-2	Valid	34.75	33.79	SARS-CoV-2	22.065	29.8191	30.1848	2019-nCoV positive
Swab	SW-342	2021-04-02	2020-12-24	2020-12-19	SD	23.1	18.71	19.35	-	Positive	Valid	22.53	22.33	SARS-CoV-2	Valid	26.6	26.65	SARS-CoV-2	22.2756	23.0784	22.497	2019-nCoV positive
Swab	SW-343	2021-04-02	2021-01-01	2020-12-21	SD	21.77	18.17	19.19	-	Positive	Valid	20.01	18.25	SARS-CoV-2	Valid	23.96	21.97	SARS-CoV-2	22.0907	20.0324	20.2839	2019-nCoV positive
Sputum	SP-1	2021-04-02	2020-10-01		seegene	25.85	33.54	36.34	36.82	Positive	Valid	UD	UD	Negative	Valid	40.77	41.5	Negative	22.1009	N/A	N/A	2019-nCoV negative
Sputum	SP-2	2021-04-02	2020-07-01		seegene	26.57	N/A	N/A	N/A	Negative	Valid	UD	UD	Negative	Valid	UD	UD	Negative	22.0339	N/A	N/A	2019-nCoV negative
Sputum	SP-3	2021-04-02	2020-08-30	2020-08-21	SD	23.03	23.32	23.54	-	Positive	Valid	19.26	19.04	SARS-CoV-2	Valid	23.43	23.06	SARS-CoV-2	21.79	19.6547	19.3012	2019-nCoV positive
Sputum	SP-4	2021-04-02	2020-07-01		seegene	25.23	N/A	N/A	N/A	Negative	Valid	UD	UD	Negative	Valid	UD	UD	Negative	22.2783	N/A	N/A	2019-nCoV negative
Sputum	SP-5	2021-04-02	2020-07-01		seegene	25.55	N/A	N/A	N/A	Negative	Valid	UD	UD	Negative	Valid	UD	UD	Negative	22.3459	N/A	N/A	2019-nCoV negative
Sputum	SP-6	2021-04-02	2020-06-01		seegene	25.73	N/A	N/A	N/A	Negative	Valid	UD	UD	Negative	Valid	UD	UD	Negative	22.3576	N/A	N/A	2019-nCoV negative
Sputum	SP-7	2021-04-02	2020-06-01		seegene	25.54	N/A	N/A	N/A	Negative	Valid	UD	UD	Negative	Valid	UD	UD	Negative	22.203	N/A	N/A	2019-nCoV negative
Sputum	SP-8	2021-04-02	2020-07-01		seegene	25.32	N/A	N/A	N/A	Negative	Valid	UD	UD	Negative	Valid	43.28	UD	Negative	22.1343	N/A	N/A	2019-nCoV negative
Sputum	SP-9	2021-04-02	2020-09-27	2020-09-17	SD	24.93	27.63	27.65	-	Positive	Valid	20.47	20.19	SARS-CoV-2	Valid	24.7	24.51	SARS-CoV-2	22.1882	20.5792	20.179	2019-nCoV positive
Sputum	SP-10	2021-04-02	2020-11-16	none	SD	24.74	17.73	17.82	-	Positive	Valid	13.02	12.67	SARS-CoV-2	Valid	16.43	16.76	SARS-CoV-2	29.2299	12.5009	12.1049	2019-nCoV positive
Sputum	SP-11	2021-04-02	2020-07-01		seegene	26.62	N/A	N/A	N/A	Negative	Valid	UD	UD	Negative	Valid	UD	UD	Negative	22.1082	N/A	N/A	2019-nCoV negative
Sputum	SP-12	2021-04-02	2020-07-01		seegene	26.46	N/A	N/A	N/A	Negative	Valid	UD	UD	Negative	Valid	UD	UD	Negative	22.1477	N/A	N/A	2019-nCoV negative
Sputum	SP-13	2021-04-02	2020-07-01		seegene	26.7	N/A	N/A	N/A	Negative	Valid	UD	UD	Negative	Valid	43.2	UD	Negative	22.4097	N/A	N/A	2019-nCoV negative
Sputum	SP-14	2021-04-02	2020-07-01		seegene	26.2	N/A	N/A	N/A	Negative	Valid	UD	UD	Negative	Valid	UD	UD	Negative	22.2599	N/A	N/A	2019-nCoV negative
Sputum	SP-15	2021-04-02	2020-07-01		seegene	26.15	N/A	N/A	N/A	Negative	Valid	UD	UD	Negative	Valid	UD	UD	Negative	22.1441	N/A	N/A	2019-nCoV negative
Sputum	SP-16	2021-04-02	2020-07-01		seegene	25.9	N/A	N/A	N/A	Negative	Valid	UD	UD	Negative	Valid	UD	UD	Negative	22.2729	N/A	N/A	2019-nCoV negative
Sputum	SP-17	2021-04-02	2020-10-05	2020-09-17	SD	23.6	27.31	27.06	-	Positive	Valid	34.22	32.14	SARS-CoV-2	Valid	37.77	36.44	SARS-CoV-2	22.25	32.9361	32.246	2019-nCoV positive
Sputum	SP-18	2021-04-02	2020-07-01		seegene	29.25	N/A	N/A	N/A	Negative	Valid	UD	UD	Negative	Valid	UD	UD	Negative	22.2255	N/A	N/A	2019-nCoV negative
Sputum	SP-19	2021-04-02	2020-07-01		seegene	26.29	N/A	N/A	N/A	Negative	Valid	UD	UD	Negative	Valid	UD	UD	Negative	22.1997	N/A	N/A	2019-nCoV negative
Sputum	SP-20	2021-04-02	2020-09-01		seegene	25.76	30.85	32.05	32.61	Positive	Valid	26.09	25.49	SARS-CoV-2	Valid	30.12	29.83	SARS-CoV-2	22.2517	25.977	25.8113	2019-nCoV positive
Sputum	SP-21	2021-04-02	2020-10-01		seegene	25.27	30.87	33.08	33.15	Positive	Valid	32.37	31.38	SARS-CoV-2	Valid	36.11	35.94	SARS-CoV-2	22.258	31.9254	31.1528	2019-nCoV positive
Sputum	SP-22	2021-04-02	2020-06-01		seegene	26.33	N/A	N/A	N/A	Negative	Valid	UD	UD	Negative	Valid	UD	UD	Negative	22.3066	N/A	N/A	2019-nCoV negative
Sputum	SP-23	2021-04-02	2020-08-26	2020-08-10	SD	22.74	25.65	25.92	-	Positive	Valid	21.29	20.73	SARS-CoV-2	Valid	UD	25.94	Inconclusive SARS-CoV-2	22.8272	21.1811	20.7181	2019-nCoV positive
Sputum	SP-24	2021-04-02	2020-07-01		seegene	28.46	N/A	N/A	N/A	Negative	Valid	UD	UD	Negative	Valid	UD	UD	Negative	23.0924	N/A	N/A	2019-nCoV negative
Sputum	SP-25	2021-04-02	2020-07-01		seegene	26.93	N/A	N/A	N/A	Negative	Valid	UD	UD	Negative	Valid	UD	UD	Negative	23.0428	N/A	N/A	2019-nCoV negative
Sputum	SP-26	2021-04-03	2020-07-01		seegene	25.25	N/A	N/A	N/A	Negative	Valid	UD	UD	Negative	Valid	40.56	42.4	Negative	22.0639	N/A	N/A	2019-nCoV negative
Sputum	SP-27	2021-04-03	2020-07-01		seegene	27.92	N/A	N/A	N/A	Negative	Valid	UD	UD	Negative	Valid	41.32	UD	Negative	21.5715	N/A	N/A	2019-nCoV negative
Sputum	SP-28	2021-04-03	2020-06-01		seegene	26.68	N/A	N/A	N/A	Negative	Valid	UD	UD	Negative	Valid	41.12	UD	Negative	21.8834	N/A	N/A	2019-nCoV negative
Sputum	SP-29	2021-04-03	2020-12-28	none	SD	31.39	12.52	12.64	-	Positive	Valid	7.53	7.42	SARS-CoV-2	Valid	9.73	10.45	SARS-CoV-2	27.7369	7.00211	7.43829	2019-nCoV positive
Sputum	SP-30	2021-04-03	2020-07-01		seegene	26.38	N/A	N/A	N/A	Negative	Valid	UD	UD	Negative	Valid	41.12	UD	Negative	21.853	N/A	N/A	2019-nCoV negative
Sputum	SP-31	2021-04-03	2020-10-01		seegene	25.49	32.06	34.09	34.17	Positive	Valid	31.02	30.25	SARS-CoV-2	Valid	37.15	35.14	SARS-CoV-2	21.6494	31.2825	31.0635	2019-nCoV positive
Sputum	SP-32	2021-04-03	2020-12-06	2020-11-15	SD	24.79	22.21	22.32	-	Positive	Valid	28.9	28.02	SARS-CoV-2	Valid	33.19	32.01	SARS-CoV-2	21.762	28.7551	29.1213	2019-nCoV positive
Sputum	SP-33	2021-04-03	2020-09-01		seegene	25.86	27.32	27.85	28.85	Positive	Valid	22.8	22.6	SARS-CoV-2	Valid	26.38	26.59	SARS-CoV-2	21.5045	23.5671	23.2551	2019-nCoV positive
Sputum	SP-34	2021-04-03	2020-10-01		seegene	25.6	26.75	28.87	29.92	Positive	Valid	23.85	23.32	SARS-CoV-2	Valid	27.31	27.2	SARS-CoV-2	21.7252	24.3134	23.9449	2019-nCoV positive
Sputum	SP-35	2021-04-03	2020-06-01		seegene	25.68	N/A	N/A	N/A	Negative	Valid	UD	UD	Negative	Valid	40.78	UD	Negative	21.9829	N/A	N/A	2019-nCoV negative
Sputum	SP-36	2021-04-03	2020-09-01		seegene	25.36	27	27.25	29.25	Positive	Valid	25.52	25.1	SARS-CoV-2	Valid	29.38	29.15	SARS-CoV-2	21.9657	25.9383	25.2379	2019-nCoV positive
Sputum	SP-37	2021-04-03	2020-07-01		seegene	26.74	N/A	N/A	N/A	Negative	Valid	UD	UD	Negative	Valid	UD	UD	Negative	21.4423	N/A	N/A	2019-nCoV negative
Sputum	SP-38	2021-04-03	2020-07-01		seegene	26.49	N/A	N/A	N/A	Negative	Valid	UD	UD	Negative	Valid	40.3	UD	Negative	21.7065	N/A	N/A	2019-nCoV negative
Sputum	SP-39	2021-04-03	2020-09-29	none	SD	25.28	16.18	16.08	-	Positive	Valid	13.42	13.25	SARS-CoV-2	Valid	17.4	17.1	SARS-CoV-2	27.0488	14.4501	14.4608	2019-nCoV positive
Sputum	SP-40	2021-04-03	2020-10-01		seegene	25.47	27.18	28.57	29.5	Positive	Valid	27.9	26.92	SARS-CoV-2	Valid	31.83	30.91	SARS-CoV-2	21.7133	28.4366	28.325	2019-nCoV positive
Sputum	SP-41	2021-04-03	2020-07-01		seegene	25.31	N/A	N/A	N/A	Negative	Valid	UD	UD	Negative	Valid	UD	UD	Negative	21.4767	N/A	N/A	2019-nCoV negative
Sputum	SP-42	2021-04-03	2020-10-29	2020-10-05	SD	21.68	21.16	21.15	-	Positive	Valid	18.62	18.64	SARS-CoV-2	Valid	22.36	22.44	SARS-CoV-2	22.0742	18.7863	18.4367	2019-nCoV positive
Sputum	SP-43	2021-04-03	2020-11-24	2020-10-28	SD	24.32	23.16	23.29	-	Positive	Valid	16.55	16.7	SARS-CoV-2	Valid	20.55	20.84	SARS-CoV-2	24.7187	17.1608	16.5066	2019-nCoV positive
Sputum	SP-44	2021-04-03	2020-10-01	2020-09-01	SD	22.86	23.23	23.3	-	Positive	Valid	19.25	18.68	SARS-CoV-2	Valid	23.06	23.54	SARS-CoV-2	23.4974	32.2851	34.6781	2019-nCoV positive
Sputum	SP-45	2021-04-03	2020-10-01	none	SD	23.13	21.26	21.25	-	Positive	Valid	17.23	17.27	SARS-CoV-2	Valid	21.46	21.31	SARS-CoV-2	21.9382	17.7734	17.3584	2019-nCoV positive
Sputum	SP-46	2021-04-03	2020-07-01		seegene	25.7	N/A	N/A	N/A	Negative	Valid	7.16	7.31	SARS-CoV-2	Valid	9.84	10.41	SARS-CoV-2	31.833	6.27938	6.9573	2019-nCoV positive
Sputum	SP-47	2021-04-03	2020-12-22	none	SD	35.71	10.96	10.85	-	Positive	Valid	13.26	13.62	SARS-CoV-2	Valid	17.98	18.05	SARS-CoV-2	26.8997	12.4346	13.2257	2019-nCoV positive
Sputum	SP-48	2021-04-03	2020-08-25	2020-08-12	SD	22.2	27.56	27.64	-	Positive	Valid	16.46	16.47	SARS-CoV-2	Valid	20.26	20.49	SARS-CoV-2	25.3541	16.9994	16.1974	2019-nCoV positive
Sputum	SP-49	2021-04-03	2020-06-01		seegene	26.36	N/A	N/A	N/A	Negative	Valid	UD	UD	Negative	Valid	40.24	UD	Negative	21.7861	N/A	N/A	2019-nCoV negative
Sputum	SP-50	2021-04-03	2020-10-01		seegene	25.83	28.86	30.24	32.29	Positive	Valid	22.45	22.19	SARS-CoV-2	Valid	28.2	27.74	SARS-CoV-2	21.7239	23.3629	22.7084	2019-nCoV positive
Sputum	SP-51	2021-04-03	2020-12-04	2020-11-29	SD	24.04	24.47	25.34	-	Positive	Valid	23.72	22.96	SARS-CoV-2	Valid	27.54	26.83	SARS-CoV-2	21.9158	24.2629	23.756	2019-nCoV positive
Sputum	SP-52	2021-04-03	2020-07-01		seegene	26.34	N/A	N/A	N/A	Negative	Valid	UD	UD	Negative	Valid	40.49	UD	Negative	24.9049	N/A	N/A	2019-nCoV negative
Sputum	SP-53	2021-04-03	2020-07-01		seegene	27.1	N/A	N/A	N/A	Negative	Valid	UD	UD	Negative	Valid	UD	UD	Negative	21.1048	N/A	N/A	2019-nCoV negative
Sputum	SP-54	2021-04-03	2020-07-01		seegene	25.75	N/A	N/A	N/A	Negative	Valid	UD	UD	Negative	Valid	40.01	UD	Negative	21.648	N/A	N/A	2019-nCoV negative
Sputum	SP-55	2021-04-03	2020-09-01		seegene	25.87	26.66	27.7	29.07	Positive	Valid	26.99	26.75	SARS-CoV-2	Valid	31.87	31.21	SARS-CoV-2	21.9447	27.2964	26.6876	2019-nCoV positive
Sputum	SP-56	2021-04-03	2020-06-01		seegene	25.97	N/A	N/A	N/A	Negative	Valid	36.06	38.17	Negative	Valid	40.34	UD	Negative	21.8665	N/A	N/A	2019-nCoV negative
Sputum	SP-57	2021-04-03	2020-07-01		seegene	26.48	N/A	N/A	N/A	Negative	Valid	UD	UD	Negative	Valid	42.47	UD	Negative	21.9162	N/A	N/A	2019-nCoV negative
Sputum	SP-58	2021-04-03	2020-10-23	2020-10-17	SD	24.32	13.88	13.9	-	Positive	Valid	7.13	7.35	SARS-CoV-2	Valid	9.67	10.72	SARS-CoV-2	30.558	6.53408	7.25081	2019-nCoV positive
Sputum	SP-59	2021-04-03	2020-07-01		seegene	25.87	N/A	N/A	N/A	Negative	Valid	UD	UD	Negative	Valid	UD	UD	Negative	22.017	N/A	N/A	2019-nCoV negative
Sputum	SP-60	2021-04-03	2020-07-01		seegene	25.43	N/A	N/A	N/A	Negative	Valid	UD	UD	Negative	Valid	UD	UD	Negative	21.8904	N/A	N/A	2019-nCoV negative
Sputum	SP-61	2021-04-03	2020-09-01		seegene	25.72	25.48	28.02	28.19	Positive	Valid	23.33	23.23	SARS-CoV-2	Valid	27.9	27.78	SARS-CoV-2	21.4733	23.8737	23.2709	2019-nCoV positive
Sputum	SP-62	2021-04-03	2020-10-01		seegene	25.41	27.08	28.71	29.32	Positive	Valid	25.28	25.12	SARS-CoV-2	Valid	29.34	29.5	SARS-CoV-2	21.9802	25.4374	25.0085	2019-nCoV positive
Sputum	SP-63	2021-04-03	2020-06-01		seegene	26.21	N/A	N/A	N/A	Negative	Valid	UD	UD	Negative	Valid	UD	UD	Negative	22.1363	N/A	N/A	2019-nCoV negative
Sputum	SP-64	2021-04-03	2020-11-16	2020-11-10	SD	26.04	15.21	15.55	-	Positive	Valid	9.51	9.49	SARS-CoV-2	Valid	13.06	13.46	SARS-CoV-2	28.169	9.27868	9.73797	2019-nCoV positive
Sputum	SP-65	2021-04-03	2020-09-01		seegene	25.69	28.74	30.59	31.94	Positive	Valid	30.65	30.04	SARS-CoV-2	Valid	35	34.29	SARS-CoV-2	22.0596	30.1194	30.3217	2019-nCoV positive
Sputum	SP-66	2021-04-03	2020-09-01		seegene	25.48	29.68	30.43	31.28	Positive	Valid	31.09	30.11	SARS-CoV-2	Valid	35.72	35.02	SARS-CoV-2	21.851	30.3703	30.2542	2019-nCoV positive
Sputum	SP-67	2021-04-03	2020-11-24	2020-11-10	SD	25.07	20.09	20.05	-	Positive	Valid	19.45	19.45	SARS-CoV-2	Valid	24.87	24.3	SARS-CoV-2	22.0452	20.1514	19.3126	2019-nCoV positive
Sputum	SP-68	2021-04-03	2020-07-01		seegene	26.44	N/A	N/A	N/A	Negative	Valid	UD	UD	Negative	Valid	UD	UD	Negative	22.1013	N/A	N/A	2019-nCoV negative
Sputum	SP-69	2021-04-03	2020-09-01		seegene	25.41	26.23	28.07	29.33	Positive	Valid	23.69	23.4	SARS-CoV-2	Valid	28.57	28.5	SARS-CoV-2	21.8907	24.3538	23.7252	2019-nCoV positive
Sputum	SP-70	2021-04-03	2020-09-21	2020-08-21	SD	23.35	28.81	28.78	-	Positive	Valid	18.73	18.4	SARS-CoV-2	Valid	22.99	22.66	SARS-CoV-2	22.1532	19.136	18.4996	2019-nCoV positive
Sputum	SP-71	2021-04-03	2020-11-18	none	SD	25.79	20.65	20.67	-	Positive	Valid	15.68	15.91	SARS-CoV-2	Valid	19.91	20.23	SARS-CoV-2	27.0581	16.2666	15.5212	2019-nCoV positive
Sputum	SP-72	2021-04-03	2020-06-01		seegene	26.02	N/A	N/A	N/A	Negative	Valid	UD	UD	Negative	Valid	UD	UD	Negative	22.0571	N/A	N/A	2019-nCoV negative
Sputum	SP-73	2021-04-03	2020-07-01		seegene	27.16	N/A	N/A	N/A	Negative	Valid	UD	UD	Negative	Valid	UD	UD	Negative	21.8811	N/A	N/A	2019-nCoV negative
Sputum	SP-74	2021-04-03	2020-07-01		seegene	27.09	N/A	N/A	N/A	Negative	Valid	UD	UD	Negative	Valid	UD	UD	Negative	21.7694	N/A	N/A	2019-nCoV negative
Sputum	SP-75	2021-04-03	2020-07-01		seegene	28.94	N/A	N/A	N/A	Negative	Valid	UD	UD	Negative	Valid	UD	UD	Negative	21.7829	N/A	N/A	2019-nCoV negative
Sputum	SP-76	2021-04-03	2020-09-01		seegene	25.33	24.94	26.04	27.5	Positive	Valid	24.04	23.68	SARS-CoV-2	Valid	28.31	28.27	SARS-CoV-2	22.1346	24.3971	23.5904	2019-nCoV positive
Sputum	SP-77	2021-04-03	2020-07-01		seegene	25.6	N/A	N/A	N/A	Negative	Valid	UD	UD	Negative	Valid	UD	UD	Negative	22.0904	N/A	N/A	2019-nCoV negative
Sputum	SP-78	2021-04-03	2020-07-01		seegene	24.97	N/A	N/A	N/A	Negative	Valid	UD	36.74	Negative	Valid	UD	UD	Negative	22.0634	N/A	N/A	2019-nCoV negative
Sputum	SP-79	2021-04-03	2020-08-30	2020-08-21	SD	22.85	21.89	21.71	-	Positive	Valid	18.38	18.45	SARS-CoV-2	Valid	22.34	22.91	SARS-CoV-2	21.7919	19.0328	18.2795	2019-nCoV positive
Sputum	SP-80	2021-04-03	2020-06-01		seegene	26.07	N/A	N/A	N/A	Negative	Valid	37.03	37.4	Negative	Valid	40.4	41.41	Negative	21.9877	35.0876	34.3545	2019-nCoV positive
Sputum	SP-81	2021-04-03	2020-11-06	2020-10-28	SD	24.01	19.31	18.98	-	Positive	Valid	12.13	12.46	SARS-CoV-2	Valid	15.35	16.45	SARS-CoV-2	28.9573	14.1099	13.8986	2019-nCoV positive
Sputum	SP-82	2021-04-03	2020-07-01		seegene	24.98	N/A	N/A	N/A	Negative	Valid	UD	UD	Negative	Valid	41.3	UD	Negative	21.8347	N/A	N/A	2019-nCoV negative
Sputum	SP-83	2021-04-03	2020-07-01		seegene	25.97	N/A	N/A	N/A	Negative	Valid	UD	UD	Negative	Valid	41.97	UD	Negative	22.0407	N/A	N/A	2019-nCoV negative
Sputum	SP-84	2021-04-03	2020-07-01		seegene	27.02	N/A	N/A	N/A	Negative	Valid	UD	UD	Negative	Valid	UD	UD	Negative	21.8149	N/A	N/A	2019-nCoV negative
Sputum	SP-85	2021-04-03	2020-12-26	none	SD	32.77	7.68	7.99	-	Positive	Valid	8.91	9.18	SARS-CoV-2	Valid	12.28	13.05	SARS-CoV-2	29.4011	8.99922	9.71138	2019-nCoV positive
Sputum	SP-86	2021-04-03	2020-06-01		seegene	26.77	N/A	N/A	N/A	Negative	Valid	UD	UD	Negative	Valid	UD	UD	Negative	21.7766	N/A	N/A	2019-nCoV negative
Sputum	SP-87	2021-04-03	2020-07-01		seegene	25.57	N/A	N/A	N/A	Negative	Valid	UD	UD	Negative	Valid	UD	UD	Negative	21.9302	N/A	N/A	2019-nCoV negative
Sputum	SP-88	2021-04-03	2020-07-01		seegene	27	N/A	N/A	N/A	Negative	Valid	UD	UD	Negative	Valid	43.54	42.44	Negative	22.0315	N/A	N/A	2019-nCoV negative
Sputum	SP-89	2021-04-03	2020-10-01		seegene	25.46	35.11	36.97	37.58	Positive	Valid	34.11	32.06	SARS-CoV-2	Valid	36.42	36.15	SARS-CoV-2	22.2235	32.8176	33.0363	2019-nCoV positive
Sputum	SP-90	2021-04-03	2020-07-01		seegene	26.42	N/A	N/A	N/A	Negative	Valid	UD	UD	Negative	Valid	41.62	UD	Negative	21.7026	N/A	N/A	2019-nCoV negative
Sputum	SP-91	2021-04-03	2020-07-01		seegene	25.2	N/A	N/A	N/A	Negative	Valid	UD	UD	Negative	Valid	UD	UD	Negative	22.0027	N/A	N/A	2019-nCoV negative
Sputum	SP-92	2021-04-03	2020-10-01		seegene	25.54	29.55	30.61	31.35	Positive	Valid	28.04	27.46	SARS-CoV-2	Valid	32.01	31.62	SARS-CoV-2	22.1752	28.1125	27.3965	2019-nCoV positive
Sputum	SP-93	2021-04-03	2020-07-01		seegene	26.59	N/A	N/A	N/A	Negative	Valid	UD	UD	Negative	Valid	UD	UD	Negative	22.0337	N/A	N/A	2019-nCoV negative
Sputum	SP-94	2021-04-03	2020-10-01		seegene	25.06	27.17	27.96	29.45	Positive	Valid	24.25	23.92	SARS-CoV-2	Valid	29.43	28.82	SARS-CoV-2	21.8888	25.0061	24.048	2019-nCoV positive
Sputum	SP-95	2021-04-03	2020-07-01		seegene	27.71	N/A	N/A	N/A	Negative	Valid	UD	37.31	Negative	Valid	UD	UD	Negative	21.9486	N/A	N/A	2019-nCoV negative
Sputum	SP-96	2021-04-03	2020-10-01		seegene	25.58	28.01	30.14	30.61	Positive	Valid	27.7	27.45	SARS-CoV-2	Valid	31.84	31.46	SARS-CoV-2	21.9437	28.0201	27.6964	2019-nCoV positive
Sputum	SP-97	2021-04-03	2020-09-29	2020-09-01	SD	23.98	18.96	18.61	-	Positive	Valid	17.99	17.84	SARS-CoV-2	Valid	21.61	22.01	SARS-CoV-2	22.0245	18.6867	17.8357	2019-nCoV positive
Sputum	SP-98	2021-04-03	2020-06-01		seegene	26.13	N/A	N/A	N/A	Negative	Valid	UD	UD	Negative	Valid	UD	UD	Negative	21.9449	N/A	N/A	2019-nCoV negative
Sputum	SP-99	2021-04-03	2020-07-01		seegene	26.4	N/A	N/A	N/A	Negative	Valid	UD	UD	Negative	Valid	UD	UD	Negative	20.5546	N/A	N/A	2019-nCoV negative
Sputum	SP-100	2021-04-03	2020-09-03	2020-08-21	SD	22.29	19.54	19.85	-	Positive	Valid	18.44	18.1	SARS-CoV-2	Valid	22.22	21.82	SARS-CoV-2	21.9381	18.8842	18.3255	2019-nCoV positive
Sputum	SP-101	2021-04-03	2020-07-01		seegene	25.37	N/A	N/A	N/A	Negative	Valid	UD	UD	Negative	Valid	UD	UD	Negative	22.0927	N/A	N/A	2019-nCoV negative
Sputum	SP-102	2021-04-03	2020-06-01		seegene	25.54	N/A	N/A	N/A	Negative	Valid	UD	UD	Negative	Valid	42.49	UD	Negative	21.8974	N/A	N/A	2019-nCoV negative
Sputum	SP-103	2021-04-03	2020-07-01		seegene	25.72	N/A	N/A	N/A	Negative	Valid	UD	UD	Negative	Valid	40.85	UD	Negative	22.0153	N/A	N/A	2019-nCoV negative
Sputum	SP-104	2021-04-03	2020-07-01		seegene	24.95	N/A	N/A	N/A	Negative	Valid	UD	UD	Negative	Valid	40.16	UD	Negative	21.6294	N/A	N/A	2019-nCoV negative
Sputum	SP-105	2021-04-03	2020-07-01		seegene	27.04	N/A	N/A	N/A	Negative	Valid	UD	UD	Negative	Valid	UD	UD	Negative	22.2639	N/A	N/A	2019-nCoV negative
Sputum	SP-106	2021-04-03	2020-09-01		seegene	26.02	25.16	27.37	27.36	Positive	Valid	21.67	21.71	SARS-CoV-2	Valid	25.67	25.88	SARS-CoV-2	21.583	22.5274	21.7508	2019-nCoV positive
Sputum	SP-107	2021-04-03	2020-06-01		seegene	25.59	N/A	N/A	N/A	Negative	Valid	UD	UD	Negative	Valid	40.02	UD	Negative	21.8578	N/A	N/A	2019-nCoV negative
Sputum	SP-108	2021-04-03	2020-07-01		seegene	26.66	N/A	N/A	N/A	Negative	Valid	UD	UD	Negative	Valid	UD	UD	Negative	21.9617	N/A	N/A	2019-nCoV negative
Sputum	SP-109	2021-04-03	2020-07-01		seegene	27.51	N/A	N/A	N/A	Negative	Valid	UD	UD	Negative	Valid	UD	UD	Negative	22.154	N/A	N/A	2019-nCoV negative
Sputum	SP-110	2021-04-03	2020-09-01		seegene	25.36	29.34	30.71	31.5	Positive	Valid	27.45	27.28	SARS-CoV-2	Valid	31.49	31.23	SARS-CoV-2	22.1103	27.9483	27.2406	2019-nCoV positive
Sputum	SP-111	2021-04-03	2020-12-18	2020-11-30	SD	27.65	19.52	20.07	-	Positive	Valid	16.28	16.44	SARS-CoV-2	Valid	20.87	21.1	SARS-CoV-2	22.7972	17.3401	16.288	2019-nCoV positive
Sputum	SP-112	2021-04-03	2020-06-01		seegene	26.11	N/A	N/A	N/A	Negative	Valid	UD	UD	Negative	Valid	UD	UD	Negative	21.749	N/A	N/A	2019-nCoV negative
Sputum	SP-113	2021-04-03	2020-07-01		seegene	24.93	N/A	N/A	N/A	Negative	Valid	UD	36.45	Negative	Valid	UD	40.21	Negative	23.3089	34.3518	34.5862	2019-nCoV positive
Sputum	SP-114	2021-04-03	2020-07-01		seegene	26.34	N/A	N/A	N/A	Negative	Valid	UD	UD	Negative	Valid	UD	UD	Negative	22.4079	N/A	N/A	2019-nCoV negative
Sputum	SP-115	2021-04-03	2020-09-25	2020-09-01	SD	22.56	19.02	18.52	-	Positive	Valid	14.41	14.73	SARS-CoV-2	Valid	18.32	18.88	SARS-CoV-2	29.7053	15.3528	14.0849	2019-nCoV positive
Sputum	SP-116	2021-04-03	2020-07-01		seegene	28.54	N/A	N/A	N/A	Negative	Valid	UD	UD	Negative	Valid	UD	UD	Negative	22.3916	N/A	N/A	2019-nCoV negative
Sputum	SP-117	2021-04-03	2020-09-27	none	SD	21.56	23.72	23.89	-	Positive	Valid	13.2	13.2	SARS-CoV-2	Valid	17.82	18.53	SARS-CoV-2	25.7769	23.2798	22.9948	2019-nCoV positive
Sputum	SP-118	2021-04-03	2020-07-01		seegene	25.49	N/A	N/A	N/A	Negative	Valid	UD	UD	Negative	Valid	UD	UD	Negative	21.0945	N/A	N/A	2019-nCoV negative
Sputum	SP-119	2021-04-03	2020-07-01		seegene	26.37	N/A	N/A	N/A	Negative	Valid	UD	UD	Negative	Valid	40.92	UD	Negative	20.9008	N/A	N/A	2019-nCoV negative
Sputum	SP-120	2021-04-03	2020-12-02	none	SD	N/A	10.78	10.65	-	Positive	Valid	9.24	9.54	SARS-CoV-2	Valid	12.73	13.26	SARS-CoV-2	29.6346	8.67351	9.65868	2019-nCoV positive
Sputum	SP-121	2021-04-03	2020-07-01		seegene	26.27	N/A	N/A	N/A	Negative	Valid	UD	UD	Negative	Valid	UD	UD	Negative	19.5556	N/A	N/A	2019-nCoV negative
Sputum	SP-122	2021-04-03	2020-06-01		seegene	25.68	N/A	N/A	N/A	Negative	Valid	UD	UD	Negative	Valid	UD	UD	Negative	20.6897	N/A	N/A	2019-nCoV negative
Sputum	SP-123	2021-04-03	2020-06-01		seegene	25.6	N/A	N/A	N/A	Negative	Valid	UD	UD	Negative	Valid	UD	UD	Negative	20.9546	N/A	N/A	2019-nCoV negative
Sputum	SP-124	2021-04-03	2020-11-20	2020-11-13	SD	24.58	22.1	22.33	-	Positive	Valid	18.01	17.49	SARS-CoV-2	Valid	21.27	21.3	SARS-CoV-2	20.8891	17.6332	17.8789	2019-nCoV positive
Sputum	SP-125	2021-04-03	2020-10-01		seegene	25.96	29.11	30.26	30.38	Positive	Valid	29.48	28.22	SARS-CoV-2	Valid	31.38	30.95	SARS-CoV-2	20.7595	28.0545	28.0786	2019-nCoV positive
Sputum	SP-126	2021-04-03	2020-10-01		seegene	25.23	35.82	35.85	33.9	Positive	Valid	33.94	31.39	SARS-CoV-2	Valid	36.74	35.03	SARS-CoV-2	20.7143	31.9304	31.7184	2019-nCoV positive
Sputum	SP-127	2021-04-03	2020-06-01		seegene	25.91	N/A	N/A	N/A	Negative	Valid	UD	UD	Negative	Valid	UD	UD	Negative	20.9101	N/A	N/A	2019-nCoV negative
Sputum	SP-128	2021-04-03	2020-12-30	2020-12-15	SD	19.3	24.22	24.44	-	Positive	Valid	18.01	17.71	SARS-CoV-2	Valid	21.6	21.1	SARS-CoV-2	20.6452	18.023	18.1255	2019-nCoV positive
Sputum	SP-129	2021-04-03	2020-06-01		seegene	25.83	N/A	N/A	N/A	Negative	Valid	UD	37.33	Negative	Valid	40.34	UD	Negative	20.5662	N/A	N/A	2019-nCoV negative
Sputum	SP-130	2021-04-03	2020-09-01		seegene	25.72	30.58	32.44	32.37	Positive	Valid	28.08	27.44	SARS-CoV-2	Valid	31.96	31.36	SARS-CoV-2	20.8266	27.4362	27.9176	2019-nCoV positive
Sputum	SP-131	2021-04-03	2020-10-01		seegene	25.97	28.41	30.17	31.16	Positive	Valid	30.87	30.03	SARS-CoV-2	Valid	35.5	34.62	SARS-CoV-2	20.3077	30.3982	30.3051	2019-nCoV positive
Sputum	SP-132	2021-04-03	2020-07-01		seegene	25.58	N/A	N/A	N/A	Negative	Valid	UD	UD	Negative	Valid	42.33	UD	Negative	20.9941	N/A	N/A	2019-nCoV negative
Sputum	SP-133	2021-04-03	2020-06-01		seegene	25.67	N/A	N/A	N/A	Negative	Valid	UD	UD	Negative	Valid	UD	UD	Negative	20.8579	N/A	N/A	2019-nCoV negative
Sputum	SP-134	2021-04-03	2020-06-01		seegene	26.18	N/A	N/A	N/A	Negative	Valid	UD	UD	Negative	Valid	UD	UD	Negative	20.6474	N/A	N/A	2019-nCoV negative
Sputum	SP-135	2021-04-03	2020-07-01		seegene	26.17	N/A	N/A	N/A	Negative	Valid	UD	UD	Negative	Valid	40.05	UD	Negative	21.0604	N/A	N/A	2019-nCoV negative
Sputum	SP-136	2021-04-03	2020-06-01		seegene	25.44	N/A	N/A	N/A	Negative	Valid	UD	34.38	Negative	Valid	UD	42.17	Negative	20.2138	N/A	N/A	2019-nCoV negative
Sputum	SP-137	2021-04-03	2020-07-01		seegene	25.87	N/A	N/A	N/A	Negative	Valid	UD	UD	Negative	Valid	42.08	UD	Negative	20.7215	N/A	N/A	2019-nCoV negative
Sputum	SP-138	2021-04-03	2020-07-01		seegene	27.07	N/A	N/A	N/A	Negative	Valid	UD	UD	Negative	Valid	UD	41.79	Negative	20.6767	N/A	N/A	2019-nCoV negative
Sputum	SP-139	2021-04-03	2020-07-01		seegene	27.52	N/A	N/A	N/A	Negative	Valid	UD	UD	Negative	Valid	40.11	UD	Negative	20.8133	N/A	N/A	2019-nCoV negative
Sputum	SP-140	2021-04-03	2020-10-27	2020-10-05	SD	21.42	29.08	29.53	-	Positive	Valid	23.7	23.29	SARS-CoV-2	Valid	27.29	27.16	SARS-CoV-2	21.045	23.3935	23.5667	2019-nCoV positive
Sputum	SP-141	2021-04-03	2020-12-02	2020-11-15	SD	24.6	23.14	23.59	-	Positive	Valid	20.19	20.07	SARS-CoV-2	Valid	24.67	24.25	SARS-CoV-2	20.798	20.2017	20.1897	2019-nCoV positive
Sputum	SP-142	2021-04-03	2020-07-01		seegene	25.37	N/A	N/A	N/A	Negative	Valid	UD	UD	Negative	Valid	UD	UD	Negative	20.8782	N/A	N/A	2019-nCoV negative
Sputum	SP-143	2021-04-03	2020-06-01		seegene	26.62	N/A	N/A	N/A	Negative	Valid	UD	UD	Negative	Valid	UD	UD	Negative	21.0704	N/A	N/A	2019-nCoV negative
Sputum	SP-144	2021-04-03	2020-07-01		seegene	26.01	N/A	N/A	N/A	Negative	Valid	UD	UD	Negative	Valid	UD	UD	Negative	20.8867	N/A	N/A	2019-nCoV negative
Sputum	SP-145	2021-04-03	2020-07-01		seegene	25.96	N/A	N/A	N/A	Negative	Valid	UD	UD	Negative	Valid	40.83	UD	Negative	20.8667	N/A	N/A	2019-nCoV negative
Sputum	SP-146	2021-04-03	2020-08-30	2020-08-28	SD	22.32	23.87	24.09	-	Positive	Valid	17.98	17.91	SARS-CoV-2	Valid	22.2	21.77	SARS-CoV-2	20.3168	17.6707	18.0496	2019-nCoV positive
Sputum	SP-147	2021-04-03	2020-07-12	2020-06-27	SD	22.11	26.91	27.33	-	Positive	Valid	25.61	24.94	SARS-CoV-2	Valid	30.42	29.24	SARS-CoV-2	21.0681	25.225	25.465	2019-nCoV positive
Sputum	SP-148	2021-04-03	2020-07-01		seegene	25.64	N/A	N/A	N/A	Negative	Valid	UD	UD	Negative	Valid	41.87	UD	Negative	20.9235	N/A	N/A	2019-nCoV negative
Sputum	SP-149	2021-04-03	2020-09-01		seegene	25.66	30.15	32.05	31.59	Positive	Valid	25.25	24.7	SARS-CoV-2	Valid	29.64	29.06	SARS-CoV-2	21.0537	24.7888	25.0663	2019-nCoV positive
Sputum	SP-150	2021-04-03	2020-10-01		seegene	25.48	31.84	33.71	35.64	Positive	Valid	30.49	29.59	SARS-CoV-2	Valid	35.02	34.21	SARS-CoV-2	21.0198	30.1257	30.1947	2019-nCoV positive
Sputum	SP-151	2021-04-03	2020-07-01		seegene	25.65	N/A	N/A	N/A	Negative	Valid	UD	UD	Negative	Valid	UD	UD	Negative	21.1303	N/A	N/A	2019-nCoV negative
Sputum	SP-152	2021-04-03	2020-07-01		seegene	26.66	N/A	N/A	N/A	Negative	Valid	UD	UD	Negative	Valid	40.25	UD	Negative	20.7749	N/A	N/A	2019-nCoV negative
Sputum	SP-153	2021-04-03	2020-06-01		seegene	27.05	N/A	N/A	N/A	Negative	Valid	UD	UD	Negative	Valid	UD	UD	Negative	20.9968	N/A	N/A	2019-nCoV negative
Sputum	SP-154	2021-04-03	2020-07-01		seegene	27.02	N/A	N/A	N/A	Negative	Valid	UD	UD	Negative	Valid	UD	UD	Negative	21.0451	N/A	N/A	2019-nCoV negative
Sputum	SP-155	2021-04-03	2020-07-01		seegene	26.88	N/A	N/A	N/A	Negative	Valid	UD	UD	Negative	Valid	UD	40.68	Negative	21.0863	N/A	N/A	2019-nCoV negative
Sputum	SP-156	2021-04-03	2020-10-10	2020-09-20	SD	20.29	25.32	25.3	-	Positive	Valid	30.2	29.5	SARS-CoV-2	Valid	34.68	34.11	SARS-CoV-2	20.9446	30.1493	29.6401	2019-nCoV positive
Sputum	SP-157	2021-04-03	2020-09-15	2020-09-01	SD	21.12	16.24	15.95	-	Positive	Valid	6.96	7.09	SARS-CoV-2	Valid	9.03	10	SARS-CoV-2	31.4447	5.42266	6.64459	2019-nCoV positive
Sputum	SP-158	2021-04-03	2020-07-01		seegene	27	N/A	N/A	N/A	Negative	Valid	UD	UD	Negative	Valid	UD	UD	Negative	20.8772	N/A	N/A	2019-nCoV negative
Sputum	SP-159	2021-04-03	2020-10-01		seegene	25.4	33.63	35.07	35.47	Positive	Valid	UD	34.8	Negative	Valid	40.57	40.72	Negative	20.2359	N/A	N/A	2019-nCoV negative
Sputum	SP-160	2021-04-03	2020-07-01		seegene	26.64	N/A	N/A	N/A	Negative	Valid	UD	UD	Negative	Valid	40.25	UD	Negative	21.0554	N/A	N/A	2019-nCoV negative
Sputum	SP-161	2021-04-03	2020-09-01	2020-08-28	SD	22.29	24.33	24.66	-	Positive	Valid	18.74	18.73	SARS-CoV-2	Valid	22.98	22.54	SARS-CoV-2	20.8425	19.0546	19.1199	2019-nCoV positive
Sputum	SP-162	2021-04-03	2020-07-01		seegene	27.54	N/A	N/A	N/A	Negative	Valid	UD	UD	Negative	Valid	41.02	UD	Negative	20.9364	N/A	N/A	2019-nCoV negative
Sputum	SP-163	2021-04-03	2020-06-01		seegene	26.84	N/A	N/A	N/A	Negative	Valid	UD	UD	Negative	Valid	43.92	UD	Negative	21.0346	N/A	N/A	2019-nCoV negative
Sputum	SP-164	2021-04-03	2020-08-27	2020-08-21	SD	22.75	21.34	21.23	-	Positive	Valid	16.2	16.15	SARS-CoV-2	Valid	19.86	20.14	SARS-CoV-2	23.4891	16.275	16.3768	2019-nCoV positive
Sputum	SP-165	2021-04-03	2020-09-01		seegene	25.79	29.35	30.8	31.36	Positive	Valid	28.03	27.42	SARS-CoV-2	Valid	32.64	32.14	SARS-CoV-2	21.0938	28.0385	28.3052	2019-nCoV positive
Sputum	SP-166	2021-04-03	2020-10-01		seegene	25.42	25.71	26.49	27.87	Positive	Valid	23.45	22.97	SARS-CoV-2	Valid	27.53	27.16	SARS-CoV-2	21.0342	23.6222	23.721	2019-nCoV positive
Sputum	SP-167	2021-04-03	2020-07-01		seegene	26.92	N/A	N/A	N/A	Negative	Valid	UD	UD	Negative	Valid	UD	UD	Negative	21.0769	N/A	N/A	2019-nCoV negative
Sputum	SP-168	2021-04-03	2020-06-01		seegene	26.1	N/A	N/A	N/A	Negative	Valid	UD	UD	Negative	Valid	UD	UD	Negative	20.8501	N/A	N/A	2019-nCoV negative
Sputum	SP-169	2021-04-03	2020-10-10	2020-10-02	SD	20.31	19.21	19.01	-	Positive	Valid	15.97	16.1	SARS-CoV-2	Valid	19.72	20.11	SARS-CoV-2	23.2943	16.0843	15.9314	2019-nCoV positive
Sputum	SP-170	2021-04-03	2020-10-01		seegene	25.13	32.9	35.08	34.38	Positive	Valid	29.59	28.85	SARS-CoV-2	Valid	34.39	33.7	SARS-CoV-2	20.95	29.078	29.318	2019-nCoV positive
Sputum	SP-171	2021-04-03	2020-09-17	2020-09-01	SD	21.2	17.66	17.48	-	Positive	Valid	15.39	15.61	SARS-CoV-2	Valid	18.96	18.84	SARS-CoV-2	22.5084	16.9155	17.3785	2019-nCoV positive
Sputum	SP-172	2021-04-03	2020-09-01		seegene	25.05	26.69	27.83	28.59	Positive	Valid	31.76	29.7	SARS-CoV-2	Valid	35.58	35.17	SARS-CoV-2	20.9809	30.8658	32.1268	2019-nCoV positive
Sputum	SP-173	2021-04-03	2020-09-29	2020-09-17	SD	20.67	27.08	27.08	-	Positive	Valid	13.4	13.38	SARS-CoV-2	Valid	16.91	17.24	SARS-CoV-2	29.8582	13.6357	13.428	2019-nCoV positive
Sputum	SP-174	2021-04-03	2020-12-06	2020-11-22	SD	24.18	20.04	20.45	-	Positive	Valid	16.07	15.93	SARS-CoV-2	Valid	19.82	19.9	SARS-CoV-2	24.1688	16.4397	16.1124	2019-nCoV positive
Sputum	SP-175	2021-04-03	2020-10-01		seegene	25.67	32.86	34.35	34.66	Positive	Valid	32.05	30.51	SARS-CoV-2	Valid	35.07	34.98	SARS-CoV-2	20.86	31.3572	32.589	2019-nCoV positive
Sputum	SP-176	2021-04-03	2020-06-01		seegene	26.42	N/A	N/A	N/A	Negative	Valid	UD	UD	Negative	Valid	UD	UD	Negative	20.8173	N/A	N/A	2019-nCoV negative
Sputum	SP-177	2021-04-03	2020-09-01		seegene	25.46	27.44	28.82	29.59	Positive	Valid	21.3	21.18	SARS-CoV-2	Valid	26.27	25.86	SARS-CoV-2	21.0917	21.4328	21.6554	2019-nCoV positive
Sputum	SP-178	2021-04-03	2020-07-01		seegene	25.18	N/A	N/A	N/A	Negative	Valid	UD	UD	Negative	Valid	39.5	UD	PanCoV	20.8524	N/A	N/A	2019-nCoV negative
Sputum	SP-179	2021-04-03	2020-10-01		seegene	25.37	30.87	31.88	32.75	Positive	Valid	27.41	27.15	SARS-CoV-2	Valid	31.45	31.12	SARS-CoV-2	21.0202	27.1871	27.4958	2019-nCoV positive
Sputum	SP-180	2021-04-04	2020-09-17	2020-08-21	SD	21.37	23.17	23.65	-	Positive	Valid	27.01	26.38	SARS-CoV-2	Valid	31.43	30.77	SARS-CoV-2	21.4137	26.5971	26.6439	2019-nCoV positive
Sputum	SP-181	2021-04-03	2020-07-01		seegene	26.14	N/A	N/A	N/A	Negative	Valid	UD	UD	Negative	Valid	UD	UD	Negative	21.1795	N/A	N/A	2019-nCoV negative
Sputum	SP-182	2021-04-03	2020-07-01		seegene	26.85	N/A	N/A	N/A	Negative	Valid	UD	UD	Negative	Valid	UD	UD	Negative	20.9103	N/A	N/A	2019-nCoV negative
Sputum	SP-183	2021-04-03	2020-06-01		seegene	26.95	N/A	N/A	N/A	Negative	Valid	UD	UD	Negative	Valid	UD	UD	Negative	20.99	N/A	N/A	2019-nCoV negative
Sputum	SP-184	2021-04-03	2020-07-01		seegene	27.08	N/A	N/A	N/A	Negative	Valid	UD	UD	Negative	Valid	40.68	UD	Negative	20.9651	N/A	N/A	2019-nCoV negative
Sputum	SP-185	2021-04-03	2020-08-28	2020-08-21	SD	21.61	22.17	22.19	-	Positive	Valid	20.34	20.44	SARS-CoV-2	Valid	24.6	24.68	SARS-CoV-2	21.0168	20.7696	20.8044	2019-nCoV positive
Sputum	SP-186	2021-04-03	2020-11-14	none	SD	29.64	18.59	18.49	-	Positive	Valid	13.14	13.16	SARS-CoV-2	Valid	17.3	17.46	SARS-CoV-2	28.1463	13.5255	13.3409	2019-nCoV positive
Sputum	SP-187	2021-04-03	2020-10-05	none	SD	22.98	20.53	20.47	-	Positive	Valid	17.72	17.72	SARS-CoV-2	Valid	21.74	22.02	SARS-CoV-2	20.8947	18.1568	18.0441	2019-nCoV positive
Sputum	SP-188	2021-04-03	2020-11-22	2020-10-28	SD	25.82	28.57	29.14	-	Positive	Valid	24.52	24.1	SARS-CoV-2	Valid	29.02	28.59	SARS-CoV-2	20.8759	25.0507	24.9921	2019-nCoV positive
Sputum	SP-189	2021-04-03	2020-07-01		seegene	26.42	N/A	N/A	N/A	Negative	Valid	UD	UD	Negative	Valid	UD	UD	Negative	21.2103	N/A	N/A	2019-nCoV negative
Sputum	SP-190	2021-04-03	2020-10-08	2020-09-20	SD	28.27	13.59	13.15	-	Positive	Valid	13.13	13.11	SARS-CoV-2	Valid	17.07	17.24	SARS-CoV-2	29.3775	13.3698	13.0819	2019-nCoV positive
Sputum	SP-191	2021-04-03	2020-07-01		seegene	25.25	N/A	N/A	N/A	Negative	Valid	UD	UD	Negative	Valid	UD	UD	Negative	20.8628	N/A	N/A	2019-nCoV negative
Sputum	SP-192	2021-04-03	2020-06-01		seegene	26.22	N/A	N/A	N/A	Negative	Valid	UD	UD	Negative	Valid	43.43	UD	Negative	20.9349	N/A	N/A	2019-nCoV negative
Sputum	SP-193	2021-04-03	2020-12-22	2020-12-19	SD	23.33	18.5	18.45	-	Positive	Valid	13.52	13.68	SARS-CoV-2	Valid	17.74	17.97	SARS-CoV-2	29.6799	13.7772	13.8174	2019-nCoV positive
Sputum	SP-194	2021-04-03	2020-11-12	none	SD	21.56	18.63	18.34	-	Positive	Valid	19.32	19.29	SARS-CoV-2	Valid	23.22	23.52	SARS-CoV-2	20.4736	19.554	19.5845	2019-nCoV positive
Sputum	SP-195	2021-04-03	2020-10-01		seegene	25.62	30.17	31.32	31.23	Positive	Valid	31.46	30.47	SARS-CoV-2	Valid	37.16	35.76	SARS-CoV-2	20.9197	30.5966	30.8994	2019-nCoV positive
Sputum	SP-196	2021-04-03	2020-11-16	2020-11-13	SD	29.66	15.27	15.08	-	Positive	Valid	8.99	9.22	SARS-CoV-2	Valid	12.71	13.19	SARS-CoV-2	30.9595	8.79268	9.06111	2019-nCoV positive
Sputum	SP-197	2021-04-03	2020-07-01		seegene	26.49	N/A	N/A	N/A	Negative	Valid	UD	UD	Negative	Valid	UD	UD	Negative	20.4039	N/A	N/A	2019-nCoV negative
Sputum	SP-198	2021-04-03	2020-07-01		seegene	26.51	N/A	N/A	N/A	Negative	Valid	UD	38.37	Negative	Valid	40.14	UD	Negative	21.2248	N/A	N/A	2019-nCoV negative
Sputum	SP-199	2021-04-03	2020-06-01		seegene	26.62	N/A	N/A	N/A	Negative	Valid	UD	UD	Negative	Valid	41.93	UD	Negative	20.9667	N/A	N/A	2019-nCoV negative
Sputum	SP-200	2021-04-03	2020-07-01		seegene	27.03	N/A	N/A	N/A	Negative	Valid	UD	UD	Negative	Valid	40.74	UD	Negative	20.7303	N/A	N/A	2019-nCoV negative
Sputum	SP-201	2021-04-03	2020-07-01		seegene	26.89	N/A	N/A	N/A	Negative	Valid	UD	UD	Negative	Valid	40.6	UD	Negative	21.1494	N/A	N/A	2019-nCoV negative
Sputum	SP-202	2021-04-03	2020-07-01		seegene	26.6	N/A	N/A	N/A	Negative	Valid	UD	UD	Negative	Valid	40.03	UD	Negative	20.9954	N/A	N/A	2019-nCoV negative
Sputum	SP-203	2021-04-03	2020-06-01		seegene	26.05	N/A	N/A	N/A	Negative	Valid	UD	UD	Negative	Valid	UD	UD	Negative	20.9929	N/A	N/A	2019-nCoV negative
Sputum	SP-204	2021-04-03	2020-12-30	2020-12-16	SD	25.67	28.67	29.08	-	Positive	Valid	30.51	30.06	SARS-CoV-2	Valid	34.59	34.65	SARS-CoV-2	21.129	30.5942	30.6586	2019-nCoV positive
Sputum	SP-205	2021-04-03	2020-09-19	2020-09-01	SD	21.63	21.25	21.11	-	Positive	Valid	22.62	22.37	SARS-CoV-2	Valid	26.64	26.92	SARS-CoV-2	21.2083	23.4066	23.2998	2019-nCoV positive
Sputum	SP-206	2021-04-03	2020-06-01		seegene	25.67	N/A	N/A	N/A	Negative	Valid	UD	UD	Negative	Valid	UD	UD	Negative	21.2946	N/A	N/A	2019-nCoV negative
Sputum	SP-207	2021-04-03	2020-09-01		seegene	25.53	25.85	27.72	28.21	Positive	Valid	24.06	23.57	SARS-CoV-2	Valid	28.29	28.37	SARS-CoV-2	21.0298	24.595	24.5108	2019-nCoV positive
Sputum	SP-208	2021-04-03	2020-11-18	2020-10-28	SD	25.3	24.42	24.46	-	Positive	Valid	25.22	24.62	SARS-CoV-2	Valid	29.21	29.02	SARS-CoV-2	21.1038	25.3398	25.2351	2019-nCoV positive
Sputum	SP-209	2021-04-03	2020-07-01		seegene	26.12	N/A	N/A	N/A	Negative	Valid	UD	UD	Negative	Valid	42.85	UD	Negative	21.1661	N/A	N/A	2019-nCoV negative
Sputum	SP-210	2021-04-04	2020-07-01		seegene	25.55	N/A	N/A	N/A	Negative	Valid	UD	UD	Negative	Valid	UD	UD	Negative	21.1746	N/A	N/A	2019-nCoV negative
Sputum	SP-211	2021-04-04	2020-11-20	2020-10-28	SD	24.64	24.32	24.54	-	Positive	Valid	22.33	22.07	SARS-CoV-2	Valid	26.08	26.12	SARS-CoV-2	20.8586	21.885	22.3757	2019-nCoV positive
Sputum	SP-212	2021-04-04	2020-07-01		seegene	26.89	N/A	N/A	N/A	Negative	Valid	UD	UD	Negative	Valid	UD	41.94	Negative	20.7958	N/A	N/A	2019-nCoV negative
Sputum	SP-213	2021-04-04	2020-10-01		seegene	25.28	28.53	30.01	30.69	Positive	Valid	26.43	26.37	SARS-CoV-2	Valid	29.82	29.72	SARS-CoV-2	21.0804	25.9301	26.6929	2019-nCoV positive
Sputum	SP-214	2021-04-04	2020-07-01		seegene	26.63	N/A	N/A	N/A	Negative	Valid	UD	UD	Negative	Valid	UD	UD	Negative	20.749	N/A	N/A	2019-nCoV negative
Sputum	SP-215	2021-04-04	2020-09-01	2020-08-21	SD	22.46	24.1	24.29	-	Positive	Valid	19.11	18.69	SARS-CoV-2	Valid	22.61	22.49	SARS-CoV-2	20.8527	18.6248	19.1859	2019-nCoV positive
Sputum	SP-216	2021-04-04	2020-09-21	2020-09-17	SD	22.68	18.28	17.96	-	Positive	Valid	13.03	13.1	SARS-CoV-2	Valid	16.05	16.97	SARS-CoV-2	29.7757	12.9265	13.0823	2019-nCoV positive
Sputum	SP-217	2021-04-04	2020-10-01		seegene	25.81	26.29	26.98	29.01	Positive	Valid	27.33	27.12	SARS-CoV-2	Valid	30.78	30.58	SARS-CoV-2	20.8793	27.0788	27.567	2019-nCoV positive
Sputum	SP-218	2021-04-04	2020-09-01	2020-08-21	SD	21.1	20.6	21.1	-	Positive	Valid	19.15	18.91	SARS-CoV-2	Valid	22.4	22.2	SARS-CoV-2	20.4719	18.8906	19.4685	2019-nCoV positive
Sputum	SP-219	2021-04-04	2020-07-01		seegene	25.72	N/A	N/A	N/A	Negative	Valid	UD	UD	Negative	Valid	UD	UD	Negative	20.6602	N/A	N/A	2019-nCoV negative
Sputum	SP-220	2021-04-04	2020-07-01		seegene	26.44	N/A	N/A	N/A	Negative	Valid	UD	UD	Negative	Valid	UD	UD	Negative	20.9867	N/A	N/A	2019-nCoV negative
Sputum	SP-221	2021-04-04	2020-12-10	2020-11-29	SD	26.29	25.64	24.36	-	Positive	Valid	25.52	25.48	SARS-CoV-2	Valid	29.63	29.56	SARS-CoV-2	21.0254	24.962	25.5405	2019-nCoV positive
Sputum	SP-222	2021-04-04	2020-07-01		seegene	25.3	N/A	N/A	N/A	Negative	Valid	UD	UD	Negative	Valid	UD	UD	Negative	21.0824	N/A	N/A	2019-nCoV negative
Sputum	SP-223	2021-04-04	2020-09-01	2020-08-21	SD	22.65	22.27	22.54	-	Positive	Valid	17.95	17.82	SARS-CoV-2	Valid	21.78	21.53	SARS-CoV-2	21.1937	18.1486	18.4756	2019-nCoV positive
Sputum	SP-224	2021-04-04	2020-12-06	2020-11-29	SD	24.24	19.79	20.1	-	Positive	Valid	22.72	22.22	SARS-CoV-2	Valid	26.55	26.23	SARS-CoV-2	21.0713	22.2251	22.8122	2019-nCoV positive
Sputum	SP-225	2021-04-04	2020-06-01		seegene	26.46	N/A	N/A	N/A	Negative	Valid	UD	UD	Negative	Valid	UD	UD	Negative	21.0856	N/A	N/A	2019-nCoV negative
Sputum	SP-226	2021-04-04	2020-11-28	2020-10-28	SD	23.44	21.75	22.01	-	Positive	Valid	18.47	18.38	SARS-CoV-2	Valid	22.63	22.64	SARS-CoV-2	20.804	18.585	19.0601	2019-nCoV positive
Sputum	SP-227	2021-04-04	2020-11-12	2020-11-07	SD	22.53	19.37	19.48	-	Positive	Valid	18.51	17.9	SARS-CoV-2	Valid	22.89	22.49	SARS-CoV-2	20.7249	18.5969	19.4781	2019-nCoV positive
Sputum	SP-228	2021-04-04	2020-10-01		seegene	25.2	34.52	35.52	35.55	Positive	Valid	31.29	30.52	SARS-CoV-2	Valid	35.04	35.06	SARS-CoV-2	21.0687	30.4598	31.4654	2019-nCoV positive
Sputum	SP-229	2021-04-04	2020-12-08	2020-11-30	SD	30.71	14.19	14.01	-	Positive	Valid	12.5	13.02	SARS-CoV-2	Valid	16.06	16.81	SARS-CoV-2	29.1109	12.5575	12.7045	2019-nCoV positive
Sputum	SP-230	2021-04-04	2020-09-26	2020-09-20	SD	31.82	13.87	13.41	-	Positive	Valid	7.15	7.33	SARS-CoV-2	Valid	9.75	10.12	SARS-CoV-2	34.0075	5.6696	6.91767	2019-nCoV positive
Sputum	SP-231	2021-04-04	2020-07-01		seegene	26.38	N/A	N/A	N/A	Negative	Valid	UD	UD	Negative	Valid	UD	UD	Negative	20.772	N/A	N/A	2019-nCoV negative
Sputum	SP-232	2021-04-04	2020-07-01		seegene	25.82	N/A	N/A	N/A	Negative	Valid	UD	UD	Negative	Valid	UD	UD	Negative	20.8849	N/A	N/A	2019-nCoV negative
Sputum	SP-233	2021-04-04	2020-06-01		seegene	26.57	N/A	N/A	N/A	Negative	Valid	UD	UD	Negative	Valid	UD	UD	Negative	21.1315	N/A	N/A	2019-nCoV negative
Sputum	SP-234	2021-04-04	2020-07-01		seegene	25.93	N/A	N/A	N/A	Negative	Valid	UD	35.14	Negative	Valid	UD	UD	Negative	20.821	N/A	N/A	2019-nCoV negative
Sputum	SP-235	2021-04-04	2020-09-01		seegene	25.2	26.66	27.26	28.36	Positive	Valid	25.21	24.71	SARS-CoV-2	Valid	29.06	28.84	SARS-CoV-2	21.0049	25.0225	25.2711	2019-nCoV positive
Sputum	SP-236	2021-04-04	2020-07-01		seegene	25.4	N/A	N/A	N/A	Negative	Valid	UD	UD	Negative	Valid	UD	UD	Negative	20.8276	N/A	N/A	2019-nCoV negative
Sputum	SP-237	2021-04-04	2020-09-11	2020-08-21	SD	21.18	28.3	29.08	-	Positive	Valid	26.2	25.93	SARS-CoV-2	Valid	29.85	29.33	SARS-CoV-2	21.0011	25.0289	25.7727	2019-nCoV positive
Sputum	SP-238	2021-04-04	2020-07-01		seegene	26.45	N/A	N/A	N/A	Negative	Valid	UD	UD	Negative	Valid	UD	UD	Negative	20.8371	N/A	N/A	2019-nCoV negative
Sputum	SP-239	2021-04-04	2020-07-01		seegene	25.89	N/A	N/A	N/A	Negative	Valid	UD	UD	Negative	Valid	UD	UD	Negative	20.9928	N/A	N/A	2019-nCoV negative
Sputum	SP-240	2021-04-04	2020-07-01		seegene	26.61	N/A	N/A	N/A	Negative	Valid	UD	UD	Negative	Valid	UD	UD	Negative	20.992	N/A	N/A	2019-nCoV negative
Sputum	SP-241	2021-04-04	2020-10-31	2020-10-17	SD	23.15	22.63	22.98	-	Positive	Valid	19.62	19.49	SARS-CoV-2	Valid	23.88	23.77	SARS-CoV-2	21.4666	19.5353	19.9493	2019-nCoV positive
Sputum	SP-242	2021-04-04	2020-09-07	2020-08-21	SD	23.07	22.69	22.76	-	Positive	Valid	20.83	20.23	SARS-CoV-2	Valid	25.25	24.65	SARS-CoV-2	20.7634	20.7324	21.4592	2019-nCoV positive
Sputum	SP-243	2021-04-04	2020-09-25	2020-09-17	SD	23.17	23.12	22.88	-	Positive	Valid	18.02	18.01	SARS-CoV-2	Valid	21.9	22.16	SARS-CoV-2	20.8326	18.011	18.2757	2019-nCoV positive
Sputum	SP-244	2021-04-04	2020-07-01		seegene	26.12	N/A	N/A	N/A	Negative	Valid	UD	UD	Negative	Valid	UD	UD	Negative	20.9502	N/A	N/A	2019-nCoV negative
Sputum	SP-245	2021-04-04	2020-06-01		seegene	26.85	N/A	N/A	N/A	Negative	Valid	UD	UD	Negative	Valid	UD	UD	Negative	20.9217	N/A	N/A	2019-nCoV negative
Sputum	SP-246	2021-04-04	2020-10-01		seegene	25.03	34.09	34.24	34.75	Positive	Valid	32.42	32.1	SARS-CoV-2	Valid	35.72	36.16	SARS-CoV-2	20.9978	31.7573	33.078	2019-nCoV positive
Sputum	SP-247	2021-04-04	2020-09-05	2020-08-28	SD	23.26	23.82	24.1	-	Positive	Valid	21.76	21.5	SARS-CoV-2	Valid	26.09	26.02	SARS-CoV-2	20.8075	21.514	21.8824	2019-nCoV positive
Sputum	SP-248	2021-04-04	2020-09-01		seegene	25.62	26.73	27.79	28.36	Positive	Valid	23.61	23.26	SARS-CoV-2	Valid	27.46	27.59	SARS-CoV-2	21.0072	23.0624	23.6082	2019-nCoV positive
Sputum	SP-249	2021-04-04	2020-07-01		seegene	26.89	N/A	N/A	N/A	Negative	Valid	UD	UD	Negative	Valid	UD	UD	Negative	21.0152	N/A	N/A	2019-nCoV negative
Sputum	SP-250	2021-04-04	2020-10-01		seegene	25.36	27.7	28.57	29.78	Positive	Valid	25.76	25.48	SARS-CoV-2	Valid	29.61	29.64	SARS-CoV-2	21.0479	25.3575	26.0835	2019-nCoV positive
Sputum	SP-251	2021-04-04	2020-06-01		seegene	25.12	N/A	N/A	N/A	Negative	Valid	UD	UD	Negative	Valid	UD	UD	Negative	21.062	N/A	N/A	2019-nCoV negative
Sputum	SP-252	2021-04-04	2021-01-01	2020-12-21	SD	22.65	16.9	18.05	-	Positive	Valid	17.49	16.02	SARS-CoV-2	Valid	21.59	19.72	SARS-CoV-2	20.9071	17.1407	18.2274	2019-nCoV positive
Sputum	SP-253	2021-04-04	2020-10-01		seegene	25.47	27.94	29.23	29.93	Positive	Valid	31.83	30.4	SARS-CoV-2	Valid	35	35.06	SARS-CoV-2	21.0802	30.2676	30.7288	2019-nCoV positive
Sputum	SP-254	2021-04-04	2020-10-01		seegene	25.69	25.22	26.55	27.8	Positive	Valid	22.75	22.59	SARS-CoV-2	Valid	26.58	26.62	SARS-CoV-2	21.0591	22.8553	23.2587	2019-nCoV positive
Sputum	SP-255	2021-04-04	2020-09-11	2020-08-21	SD	22.55	24.03	24.66	-	Positive	Valid	19.43	18.91	SARS-CoV-2	Valid	28.49	27.51	SARS-CoV-2	20.8963	19.0599	19.7299	2019-nCoV positive
Sputum	SP-256	2021-04-04	2020-09-03	2020-08-21	SD	21.15	23.15	23.64	-	Positive	Valid	22.2	21.83	SARS-CoV-2	Valid	26.42	26.16	SARS-CoV-2	20.9676	22.047	22.5633	2019-nCoV positive
Sputum	SP-257	2021-04-04	2020-07-01		seegene	26.22	N/A	N/A	N/A	Negative	Valid	UD	UD	Negative	Valid	UD	UD	Negative	20.8	N/A	N/A	2019-nCoV negative
Sputum	SP-258	2021-04-04	2020-10-25	2020-10-17	SD	21.79	17.46	17.42	-	Positive	Valid	13.01	12.81	SARS-CoV-2	Valid	17.64	17.31	SARS-CoV-2	31.0427	12.578	13.663	2019-nCoV positive
Sputum	SP-259	2021-04-04	2020-07-01		seegene	27.03	N/A	N/A	N/A	Negative	Valid	UD	UD	Negative	Valid	UD	UD	Negative	21.0173	N/A	N/A	2019-nCoV negative
Sputum	SP-260	2021-04-04	2020-07-01		seegene	25.39	N/A	N/A	N/A	Negative	Valid	UD	UD	Negative	Valid	UD	UD	Negative	21.0459	N/A	N/A	2019-nCoV negative
Sputum	SP-261	2021-04-04	2020-09-07	2020-08-28	SD	22.78	25.88	25.96	-	Positive	Valid	23.16	22.98	SARS-CoV-2	Valid	27.1	27.07	SARS-CoV-2	20.8922	22.6545	23.2187	2019-nCoV positive
Sputum	SP-262	2021-04-04	2020-07-01		seegene	26.61	N/A	N/A	N/A	Negative	Valid	UD	UD	Negative	Valid	UD	UD	Negative	21.2261	N/A	N/A	2019-nCoV negative
Sputum	SP-263	2021-04-04	2020-07-01		seegene	27.4	N/A	N/A	N/A	Negative	Valid	UD	UD	Negative	Valid	UD	UD	Negative	20.9651	N/A	N/A	2019-nCoV negative
Sputum	SP-264	2021-04-04	2020-07-01		seegene	25.7	N/A	N/A	N/A	Negative	Valid	UD	UD	Negative	Valid	UD	UD	Negative	21.1424	N/A	N/A	2019-nCoV negative
Sputum	SP-265	2021-04-04	2020-12-28	2020-12-16	SD	23.76	28.47	28.49	-	Positive	Valid	22.98	22.59	SARS-CoV-2	Valid	27.21	26.83	SARS-CoV-2	21.0789	22.7029	23.1421	2019-nCoV positive
Sputum	SP-266	2021-04-04	2020-12-20	2020-12-01	SD	23.58	28.31	29.48	-	Positive	Valid	28.32	27.8	SARS-CoV-2	Valid	32.17	32.05	SARS-CoV-2	21.1146	27.497	27.881	2019-nCoV positive
Sputum	SP-267	2021-04-04	2020-07-01		seegene	27.59	N/A	N/A	N/A	Negative	Valid	UD	UD	Negative	Valid	UD	UD	Negative	21.1492	N/A	N/A	2019-nCoV negative
Sputum	SP-268	2021-04-04	2020-08-24	2020-08-10	SD	22.75	26.11	26.4	-	Positive	Valid	25.15	24.74	SARS-CoV-2	Valid	29.62	29.29	SARS-CoV-2	21.1273	24.4657	25.1606	2019-nCoV positive
Sputum	SP-269	2021-04-04	2020-07-01		seegene	25.07	N/A	N/A	N/A	Negative	Valid	UD	UD	Negative	Valid	UD	UD	Negative	20.7984	N/A	N/A	2019-nCoV negative
Sputum	SP-270	2021-04-04	2020-10-21	2020-10-05	SD	22.4	24.03	23.86	-	Positive	Valid	18.91	18.88	SARS-CoV-2	Valid	23.07	23.24	SARS-CoV-2	20.8687	18.6484	19.0359	2019-nCoV positive
Sputum	SP-271	2021-04-04	2020-06-01		seegene	26.03	N/A	N/A	N/A	Negative	Valid	UD	UD	Negative	Valid	UD	UD	Negative	21.1532	N/A	N/A	2019-nCoV negative
Sputum	SP-272	2021-04-04	2020-06-01		seegene	26.76	N/A	N/A	N/A	Negative	Valid	UD	UD	Negative	Valid	UD	UD	Negative	20.8337	N/A	N/A	2019-nCoV negative
Sputum	SP-273	2021-04-04	2020-06-01		seegene	25.76	N/A	N/A	N/A	Negative	Valid	UD	UD	Negative	Valid	UD	UD	Negative	21.0229	N/A	N/A	2019-nCoV negative
Sputum	SP-274	2021-04-04	2020-10-29	2020-10-17	SD	22.49	26.47	26.29	-	Positive	Valid	18.58	18.89	SARS-CoV-2	Valid	23.16	23.34	SARS-CoV-2	20.7977	18.6853	19.008	2019-nCoV positive
Sputum	SP-275	2021-04-04	2020-10-01		seegene	25.37	38.47	36.26	37.19	Positive	Valid	31.86	30.98	SARS-CoV-2	Valid	31.92	31.13	SARS-CoV-2	23.1992	N/A	34.7682	Inconclusive
Sputum	SP-276	2021-04-04	2020-07-01		seegene	26.35	N/A	N/A	N/A	Negative	Valid	UD	UD	Negative	Valid	UD	UD	Negative	21.1363	N/A	N/A	2019-nCoV negative
Sputum	SP-277	2021-04-04	2020-06-01		seegene	26.31	N/A	N/A	N/A	Negative	Valid	UD	UD	Negative	Valid	UD	UD	Negative	20.682	N/A	N/A	2019-nCoV negative
Sputum	SP-278	2021-04-04	2020-07-01		seegene	25.72	N/A	N/A	N/A	Negative	Valid	UD	UD	Negative	Valid	UD	UD	Negative	20.8359	N/A	N/A	2019-nCoV negative
Sputum	SP-279	2021-04-04	2020-11-02	2020-10-17	SD	21.42	27.46	27.21	-	Positive	Valid	28.16	26.44	SARS-CoV-2	Valid	UD	32.8	Inconclusive SARS-CoV-2	21.3092	24.3594	24.7154	2019-nCoV positive
Sputum	SP-280	2021-04-04	2020-06-01		seegene	26.44	N/A	N/A	N/A	Negative	Valid	UD	UD	Negative	Valid	UD	UD	Negative	20.8998	N/A	N/A	2019-nCoV negative
Sputum	SP-281	2021-04-04	2020-10-01		seegene	25.49	27.76	29.17	29.93	Positive	Valid	26.32	25.76	SARS-CoV-2	Valid	30.47	30	SARS-CoV-2	21.1056	25.6042	26.2264	2019-nCoV positive
Sputum	SP-282	2021-04-04	2020-06-01		seegene	25.48	N/A	N/A	N/A	Negative	Valid	UD	UD	Negative	Valid	UD	UD	Negative	20.817	N/A	N/A	2019-nCoV negative
Sputum	SP-283	2021-04-04	2020-07-01		seegene	24.95	N/A	N/A	N/A	Negative	Valid	UD	UD	Negative	Valid	UD	UD	Negative	21.018	N/A	N/A	2019-nCoV negative
Sputum	SP-284	2021-04-04	2020-12-08	none	SD	22.98	23.25	22.89	-	Positive	Valid	17.11	17.28	SARS-CoV-2	Valid	21.25	21.25	SARS-CoV-2	21.0784	16.8688	17.1506	2019-nCoV positive
Sputum	SP-285	2021-04-04	2020-11-14	2020-10-17	SD	23.85	28.62	28.94	-	Positive	Valid	32.65	31.98	SARS-CoV-2	Valid	36.95	36.14	SARS-CoV-2	21.0243	31.0744	31.3765	2019-nCoV positive
Sputum	SP-286	2021-04-04	2020-07-01		seegene	25.99	N/A	N/A	N/A	Negative	Valid	UD	UD	Negative	Valid	UD	UD	Negative	21.1194	N/A	N/A	2019-nCoV negative
Sputum	SP-287	2021-04-04	2020-09-01		seegene	25.53	25.19	26.99	27.3	Positive	Valid	22.27	21.82	SARS-CoV-2	Valid	27.1	26.4	SARS-CoV-2	21.0629	21.8115	22.4912	2019-nCoV positive
Sputum	SP-288	2021-04-04	2020-09-27	2020-09-01	SD	29.51	17.19	16.55	-	Positive	Valid	15.56	15.69	SARS-CoV-2	Valid	19.77	20.06	SARS-CoV-2	24.6273	15.6838	15.7966	2019-nCoV positive
Sputum	SP-289	2021-04-04	2020-07-01		seegene	26.78	N/A	N/A	N/A	Negative	Valid	UD	UD	Negative	Valid	UD	UD	Negative	21.1054	N/A	N/A	2019-nCoV negative
Sputum	SP-290	2021-04-04	2020-07-01		seegene	25.23	N/A	N/A	N/A	Negative	Valid	UD	UD	Negative	Valid	UD	UD	Negative	20.9845	N/A	N/A	2019-nCoV negative
Sputum	SP-291	2021-04-04	2020-07-01		seegene	26.51	N/A	N/A	N/A	Negative	Valid	UD	UD	Negative	Valid	UD	UD	Negative	21.0357	N/A	N/A	2019-nCoV negative
Sputum	SP-292	2021-04-04	2020-07-01		seegene	27.14	N/A	N/A	N/A	Negative	Valid	UD	UD	Negative	Valid	UD	UD	Negative	21.1324	N/A	N/A	2019-nCoV negative
Sputum	SP-293	2021-04-04	2020-06-01		seegene	25.71	N/A	N/A	N/A	Negative	Valid	UD	UD	Negative	Valid	UD	UD	Negative	21.116	N/A	N/A	2019-nCoV negative
Sputum	SP-294	2021-04-04	2020-10-01		seegene	25.41	24.54	26.11	27.21	Positive	Valid	22.13	21.89	SARS-CoV-2	Valid	26.18	26.27	SARS-CoV-2	21.0025	21.7599	22.0543	2019-nCoV positive
Sputum	SP-295	2021-04-04	2020-09-09	2020-08-21	SD	22.39	26.54	27.1	-	Positive	Valid	20.7	20.1	SARS-CoV-2	Valid	24.8	24.38	SARS-CoV-2	20.9027	20.4611	21.066	2019-nCoV positive
Sputum	SP-296	2021-04-04	2020-06-01		seegene	27.07	N/A	N/A	N/A	Negative	Valid	UD	UD	Negative	Valid	UD	UD	Negative	21.0827	N/A	N/A	2019-nCoV negative
Sputum	SP-297	2021-04-04	2020-07-01		seegene	26.23	N/A	N/A	N/A	Negative	Valid	UD	UD	Negative	Valid	UD	UD	Negative	21.224	N/A	N/A	2019-nCoV negative
Sputum	SP-298	2021-04-04	2020-06-01		seegene	34.3	N/A	N/A	N/A	Negative	Valid	UD	UD	Negative	Valid	UD	UD	Negative	21.5927	N/A	N/A	2019-nCoV negative
Sputum	SP-299	2021-04-04	2020-09-07	2020-08-21	SD	23.39	22.06	22.13	-	Positive	Valid	21.92	21.58	SARS-CoV-2	Valid	26.4	26.11	SARS-CoV-2	21.1372	21.8794	22.2012	2019-nCoV positive
Sputum	SP-300	2021-04-04	2020-12-04	none	SD	32.11	17.02	17.48	-	Positive	Valid	13.77	13.66	SARS-CoV-2	Valid	17.1	17.44	SARS-CoV-2	27.8977	13.0843	13.2608	2019-nCoV positive
Sputum	SP-301	2021-04-04	2020-10-01		seegene	25.53	25.37	28.46	28.08	Positive	Valid	25.55	24.85	SARS-CoV-2	Valid	30.41	28.69	SARS-CoV-2	20.6853	24.6588	25.8981	2019-nCoV positive
Sputum	SP-302	2021-04-04	2020-09-05	2020-08-21	SD	23.51	27.25	27.73	-	Positive	Valid	24.11	23.71	SARS-CoV-2	Valid	27.89	27.55	SARS-CoV-2	21.411	24.4856	24.1583	2019-nCoV positive
Sputum	SP-303	2021-04-04	2020-09-01		seegene	25.65	26.42	27.88	28.23	Positive	Valid	27.28	26.76	SARS-CoV-2	Valid	31.17	30.61	SARS-CoV-2	21.1487	28.0115	27.1057	2019-nCoV positive
Sputum	SP-304	2021-04-04	2020-06-01		seegene	25.89	N/A	N/A	N/A	Negative	Valid	UD	UD	Negative	Valid	UD	UD	Negative	21.4285	N/A	N/A	2019-nCoV negative
Sputum	SP-305	2021-04-04	2020-10-03	2020-09-01	SD	22.12	26.18	26.08	-	Positive	Valid	20.78	20.26	SARS-CoV-2	Valid	24.54	24.26	SARS-CoV-2	21.4427	21.2335	20.626	2019-nCoV positive
Sputum	SP-306	2021-04-04	2020-06-01		seegene	25.62	N/A	N/A	N/A	Negative	Valid	UD	UD	Negative	Valid	UD	UD	Negative	21.3177	N/A	N/A	2019-nCoV negative
Sputum	SP-307	2021-04-04	2020-09-23	2020-09-01	SD	21.33	18.81	18.25	-	Positive	Valid	14.81	14.79	SARS-CoV-2	Valid	18.2	18.68	SARS-CoV-2	29.4925	15.0949	14.4094	2019-nCoV positive
Sputum	SP-308	2021-04-04	2020-07-01		seegene	25.32	N/A	N/A	N/A	Negative	Valid	UD	UD	Negative	Valid	UD	UD	Negative	21.4032	N/A	N/A	2019-nCoV negative
Sputum	SP-309	2021-04-04	2020-10-31	2020-10-05	SD	21.35	23.11	23.13	-	Positive	Valid	20.11	19.65	SARS-CoV-2	Valid	23.62	23.68	SARS-CoV-2	21.243	20.6615	20.3738	2019-nCoV positive
Sputum	SP-310	2021-04-04	2020-09-01		seegene	25.3	26.33	29.95	29.53	Positive	Valid	31.2	30.64	SARS-CoV-2	Valid	34.58	34.86	SARS-CoV-2	21.1624	30.8491	31.0845	2019-nCoV positive
Sputum	SP-311	2021-04-04	2020-07-01		seegene	26.67	N/A	N/A	N/A	Negative	Valid	UD	UD	Negative	Valid	UD	UD	Negative	21.4794	N/A	N/A	2019-nCoV negative
Sputum	SP-312	2021-04-04	2020-09-13	2020-09-01	SD	24.4	15.17	15.05	-	Positive	Valid	13.88	14.18	SARS-CoV-2	Valid	17.56	18.21	SARS-CoV-2	30.5173	14.5469	14.0016	2019-nCoV positive
Sputum	SP-313	2021-04-04	2020-07-01		seegene	26.98	N/A	N/A	N/A	Negative	Valid	UD	UD	Negative	Valid	UD	UD	Negative	21.2644	N/A	N/A	2019-nCoV negative
Sputum	SP-314	2021-04-04	2020-12-18	none	SD	38.04	9.42	8.92	-	Positive	Valid	7.12	7.34	SARS-CoV-2	Valid	9.36	10.31	SARS-CoV-2	29.6399	8.25389	9.37694	2019-nCoV positive
Sputum	SP-315	2021-04-04	2020-07-01		seegene	27.19	N/A	N/A	N/A	Negative	Valid	UD	UD	Negative	Valid	UD	41.45	Negative	21.3053	N/A	N/A	2019-nCoV negative
Sputum	SP-316	2021-04-04	2020-10-01	2020-09-17	SD	31.22	26.8	27.05	-	Positive	Valid	23.88	23.69	SARS-CoV-2	Valid	28.97	28.38	SARS-CoV-2	21.0907	24.2294	23.9379	2019-nCoV positive
Sputum	SP-317	2021-04-04	2020-07-01		seegene	25.43	N/A	N/A	N/A	Negative	Valid	UD	UD	Negative	Valid	UD	UD	Negative	21.1478	N/A	N/A	2019-nCoV negative
Sputum	SP-318	2021-04-04	2020-07-01		seegene	26.35	N/A	N/A	N/A	Negative	Valid	UD	UD	Negative	Valid	UD	UD	Negative	21.2266	N/A	N/A	2019-nCoV negative
Sputum	SP-319	2021-04-04	2020-07-01		seegene	27.21	N/A	N/A	N/A	Negative	Valid	UD	UD	Negative	Valid	UD	UD	Negative	21.4819	N/A	N/A	2019-nCoV negative
Sputum	SP-320	2021-04-04	2020-07-01		seegene	25.48	N/A	N/A	N/A	Negative	Valid	UD	UD	Negative	Valid	UD	UD	Negative	20.7916	N/A	N/A	2019-nCoV negative
Sputum	SP-321	2021-04-04	2020-09-01		seegene	25.5	26.84	27.8	28.17	Positive	Valid	22.06	21.64	SARS-CoV-2	Valid	26.5	26.06	SARS-CoV-2	21.2875	22.4982	22.104	2019-nCoV positive
Sputum	SP-322	2021-04-04	2020-12-20	none	SD	36.24	10.89	10.93	-	Positive	Valid	8.66	9.02	SARS-CoV-2	Valid	12.3	13.15	SARS-CoV-2	29.4518	8.17996	9.26659	2019-nCoV positive
Sputum	SP-323	2021-04-04	2020-09-01		seegene	25.33	27.16	27.88	29.6	Positive	Valid	28.01	27.35	SARS-CoV-2	Valid	32	31.01	SARS-CoV-2	21.3262	28.1185	27.6591	2019-nCoV positive
Sputum	SP-324	2021-04-04	2020-07-01		seegene	27.85	N/A	N/A	N/A	Negative	Valid	37.92	34.1	Negative	Valid	UD	39	Inconclusive SARS-CoV-2	21.2792	34.6353	31.9043	2019-nCoV positive
Sputum	SP-325	2021-04-04	2020-07-01		seegene	25.12	N/A	N/A	N/A	Negative	Valid	UD	UD	Negative	Valid	UD	UD	Negative	21.441	N/A	N/A	2019-nCoV negative
Sputum	SP-326	2021-04-04	2020-12-28	2020-12-15	SD	24.5	22.83	23.42	-	Positive	Valid	11.21	11.47	SARS-CoV-2	Valid	14.89	15.33	SARS-CoV-2	30.2274	11.0111	12.3295	2019-nCoV positive
Sputum	SP-327	2021-04-04	2020-08-25	2020-08-21	SD	22.11	17.84	17.39	-	Positive	Valid	11.96	12.08	SARS-CoV-2	Valid	15.75	16.16	SARS-CoV-2	28.0181	11.9543	12.8506	2019-nCoV positive
Sputum	SP-328	2021-04-04	2020-09-01		seegene	25.25	28.04	30.37	30.38	Positive	Valid	33.75	33.06	SARS-CoV-2	Valid	36.52	35.96	SARS-CoV-2	21.3902	32.6955	32.7924	2019-nCoV positive
Sputum	SP-329	2021-04-04	2020-06-01		seegene	26.33	N/A	N/A	N/A	Negative	Valid	UD	UD	Negative	Valid	41.22	UD	Negative	21.3862	N/A	N/A	2019-nCoV negative
Sputum	SP-330	2021-04-04	2020-09-23	2020-09-17	SD	21.41	20.05	20.04	-	Positive	Valid	14.57	14.66	SARS-CoV-2	Valid	18.76	18.84	SARS-CoV-2	30.1203	15.0802	14.7826	2019-nCoV positive
Sputum	SP-331	2021-04-04	2020-09-01		seegene	25.54	29.81	32	32.89	Positive	Valid	29.23	29.23	SARS-CoV-2	Valid	34.34	33.53	SARS-CoV-2	21.3711	29.1194	29.2789	2019-nCoV positive
Sputum	SP-332	2021-04-04	2020-10-01		seegene	25.6	25.8	26.51	27.98	Positive	Valid	16.98	16.98	SARS-CoV-2	Valid	20.77	21.11	SARS-CoV-2	24.9098	17.0659	16.6206	2019-nCoV positive
Sputum	SP-333	2021-04-04	2020-07-01		seegene	25.29	N/A	N/A	N/A	Negative	Valid	UD	UD	Negative	Valid	UD	UD	Negative	21.2884	N/A	N/A	2019-nCoV negative
Sputum	SP-334	2021-04-04	2020-07-01		seegene	27.02	N/A	N/A	N/A	Negative	Valid	UD	UD	Negative	Valid	UD	UD	Negative	21.3914	N/A	N/A	2019-nCoV negative
Sputum	SP-335	2021-04-04	2020-12-10	2020-11-30	SD	34.24	12.92	12.77	-	Positive	Valid	15.66	15.82	SARS-CoV-2	Valid	19.72	19.98	SARS-CoV-2	27.841	16.1187	15.5931	2019-nCoV positive
Sputum	SP-336	2021-04-04	2020-07-01		seegene	25.11	N/A	N/A	N/A	Negative	Valid	UD	UD	Negative	Valid	UD	43.41	Negative	21.2581	N/A	N/A	2019-nCoV negative
Sputum	SP-337	2021-04-04	2020-07-01		seegene	26.47	N/A	N/A	N/A	Negative	Valid	UD	UD	Negative	Valid	40.08	UD	Negative	21.4492	N/A	N/A	2019-nCoV negative
Sputum	SP-338	2021-04-04	2020-06-01		seegene	27	N/A	N/A	N/A	Negative	Valid	UD	UD	Negative	Valid	UD	UD	Negative	21.3412	N/A	N/A	2019-nCoV negative
Sputum	SP-339	2021-04-04	2020-06-01		seegene	26.69	N/A	N/A	N/A	Negative	Valid	UD	UD	Negative	Valid	UD	UD	Negative	21.5602	N/A	N/A	2019-nCoV negative
Sputum	SP-340	2021-04-04	2020-07-01		seegene	25.18	N/A	N/A	N/A	Negative	Valid	UD	UD	Negative	Valid	UD	UD	Negative	21.4503	N/A	N/A	2019-nCoV negative
Sputum	SP-341	2021-04-04	2020-07-01		seegene	26.2	N/A	N/A	N/A	Negative	Valid	UD	UD	Negative	Valid	UD	UD	Negative	21.5726	N/A	N/A	2019-nCoV negative
Sputum	SP-342	2021-04-04	2020-10-01		seegene	25.27	34.94	34.77	33.89	Positive	Valid	32.38	32.71	SARS-CoV-2	Valid	37.86	37.5	SARS-CoV-2	20.6874	N/A	N/A	2019-nCoV negative
Sputum	SP-343	2021-04-04	2020-07-01		seegene	28.25	N/A	N/A	N/A	Negative	Valid	35.73	34.54	Negative	Valid	UD	41.01	Negative	23.3876	34.2388	33.773	2019-nCoV positive
* Kit name: SD; STANDARDTM M nCoV Real-Time Detection kit, CancerRop; Q-Sens® COVID-19 Detection Kit V2, Seegene; Allplex™ 2019-nCoV Assay
1. Clinical Sensitivity and Specificity (Table 4)
<Sputum>
Sensitivity, Specificity (Sputum)		Confirmation test		Total					Sensitivity, Specificity (Sputum)		Confirmation test		Total
		Positive	Negative		NCVM						Positive	Negative		SCVM
NCVM	Positive	156	1	157	Sensitivity(%)	97.5			SCVM	Positive	158	1	159	Sensitivity(%)	98.75
	Negative	2	180	182	95% CI	93.72-99.31				Negative	2	182	184	95% CI	95.56-99.85
	Inconclusive	2	2	4	Specificity(%)	98.3607				Inconclusive	0	0	0	Specificity(%)	99.4536
Total		160	183	343	95% CI	95.28-99.66			Total		160	183	343	95% CI	96.99-99.99
<NPS/OPS(Swab)>
Sensitivity, Specificity (NPS/OPS)		Confirmation test		Total					Sensitivity, Specificity (NPS/OPS)		Confirmation test		Total
		Positive	Negative		NCVM						Positive	Negative		SCVM
NCVM	Positive	160	1	161	Sensitivity(%)	100			SCVM	Positive	158	2	160	Sensitivity(%)	98.75
	Negative	0	181	181	95% CI	97.72-100.00				Negative	1	181	182	95% CI	95.66-99.85
	Inconclusive	0	1	1	Specificity(%)	98.9071				Inconclusive	1	0	1	Specificity(%)	98.9071
Total		160	183	343	95% CI	96.11-99.87			Total		160	183	343	95% CI	96.11-99.87
2. Clinical PPA,NPA and Cohen's kappa (Table5)
<Sputum>
PPA/NPA(Sputum)		Reference Kit			Total				PPA/NPA(Sputum)		Reference Kit			Total
		Positive	Negative	Inconclusive		NCVM					Positive	Negative	Inconclusive		NCVM
NCVM	Positive	155	1	1	157	PPA(%)	96.2733		SCVM	Positive	157	1	1	159	PPA(%)	97.5155
	Negative	3	179	0	182	95% CI	92.07-98.62			Negative	4	180	0	184	95% CI	93.76-99.32
	Inconclusive	3	1	0	4	NPA(%)	98.895			Inconclusive	0	0	0	0	NPA(%)	99.4475
Total		161	181	1	343	95% CI	96.07-99.87		Total		161	181	1	343	95% CI	96.96-99.99
Cohen's kappa	0.948057								Cohen's kappa	0.964968
Cohen's kappa	P0	0.973761	Pyes	0.214851					Cohen's kappa	P0	0.982507	Pyes	0.217588
	Pe	0.494853	Pno	0.280002						Pe	0.500667	Pno	0.283079
<NPS/OPS(Swab)>
PPA/NPA(Sputum)		Reference Kit			Total				PPA/NPA(Sputum)		Reference Kit			Total
		Positive	Negative	Inconclusive		NCVM					Positive	Negative	Inconclusive		NCVM
NCVM	Positive	158	2	1	161	PPA(%)	98.1366		SCVM	Positive	158	1	1	160	PPA(%)	98.1366
	Negative	2	179	0	181	95% CI	94.65-99.61			Negative	2	180	0	182	95% CI	94.65-99.61
	Inconclusive	1	0	0	1	NPA(%)	98.895			Inconclusive	1	0	0	1	NPA(%)	99.4475
Total		161	181	1	343	95% CI	96.07-99.87		Total		161	181	1	343	95% CI	96.96-99.99
Cohen's kappa	0.965099								Cohen's kappa	0.970906
Cohen's kappa	P0	0.982507	Pyes	0.220325					Cohen's kappa	P0	0.985423	Pyes	0.218956
	Pe	0.498789	Pno	0.278464						Pe	0.498959	Pno	0.280002
3. Ct value variation in collected clinical samples (S1 Fig)
NPS/OPS(Swab)
Ct value	SD (Cut off: 36)	CancerRop (Cut off: 40)	Seegene (Cut off: 40)
4<Ct≤6	0	0	0
6<Ct≤8	1	0	0
8<Ct≤10	0	0	0
10<Ct≤12	4	0	0
12<Ct≤14	2	0	0
14<Ct≤16	2	1	4
16<Ct≤18	8	1	0
18<Ct≤20	9	1	2
20<Ct≤22	10	4	4
22<Ct≤24	6	3	4
24<Ct≤26	6	5	8
26<Ct≤28	0	11	5
28<Ct≤30	0	6	3
30<Ct≤32	0	9	10
32<Ct≤34	0	5	11
34<Ct≤36	0	4	3
36<Ct≤38	0	2	6
38<Ct≤40	0	0	0
40<Ct	0	0	0
Sputum
Ct value	SD (Cut off: 36)	CancerRop (Cut off: 40)	Seegene (Cut off: 40)
4<Ct≤6	0	-	0
6<Ct≤8	1	-	0
8<Ct≤10	1	-	0
10<Ct≤12	3	-	0
12<Ct≤14	5	-	0
14<Ct≤16	5	-	0
16<Ct≤18	8	-	0
18<Ct≤20	11	-	0
20<Ct≤22	13	-	0
22<Ct≤24	20	-	0
24<Ct≤26	13	-	0
26<Ct≤28	12	-	19
28<Ct≤30	8	-	11
30<Ct≤32	0	-	14
32<Ct≤34	0	-	5
34<Ct≤36	0	-	8
36<Ct≤38	0	-	3
38<Ct≤40	0	-	0
4. Correlation Analysis (S2 Fig)
Pan-Sarbecovirus gene				SARS-CoV-2 gene
SCVM	NCVM	SD		SCVM	NCVM	SD
25.66	29.6	25.5024		25.3	29.43	25.3489
26.9	31.1	26.7796		26.46	31.01	26.7247
23.59	27.85	24.0965		23.1	28.05	23.7308
31.25	34.5	30.0413		29.47	34.29	30.5198
28.28	32.36	27.6751		27.46	32.11	27.7166
24.16	28.01	23.9195		23.59	28	23.6593
18.09	22.91	18.5783		18.01	22.71	18.1419
26.31	30.19	26.0415		25.64	30.03	25.5892
33.37	32.04	32.9625		32.71	31.4	33.3584
13.06	17.29	14.8588		13.44	17.79	15.1019
29.07	33.76	29.0292		28.24	33.48	28.2645
28.08	33.07	28.2105		27.48	32.96	27.9736
26.68	31.33	26.2457		26.08	30.67	26.2395
19.17	23.58	19.4491		19.15	23.85	19.1668
17.06	21.1	17.286		17.15	21.34	17.1372
28.11	32.63	28.493		27.37	32.53	27.9351
24.49	29.29	24.924		23.53	28.63	24.5176
27.78	32.06	26.7425		26.72	31.11	27.4727
25.87	29.44	25.3363		24.47	28.66	25.2817
34.02	37.18	31.5207		31.58	36.22	32.3809
25.09	29.09	25.0846		24.22	28.49	25.0182
22.04	26.93	22.6479		20.77	25.69	22.4983
30.86	34.69	29.4821		30.19	34.71	30.0936
19.38	24	19.6446		19.27	23.83	19.694
22.98	27.83	23.048		21.79	26.73	22.861
29.64	33.72	28.5468		28.54	33.1	28.9867
16.96	21.13	17.0917		16.95	21.41	17.1157
33.91	37.35	31.465		32.32	36.29	33.0525
24.04	28.24	24.3625		23.53	28.43	23.9562
20.17	24.24	20.206		19.39	23.65	20.254
19.72	23.56	19.525		19.48	23.68	19.5067
24.65	29.07	24.7649		23.48	28.11	25.059
25.46	29.6	25.0633		24.89	29.28	25.1176
25.73	29.84	25.7827		25.27	30.05	25.4936
30.85	35.19	29.1952		28.03	32.33	29.9549
20.94	25.27	20.8231		20.42	25.3	20.6688
26.03	30.05	25.2262		25.55	29.63	25.3599
34.15	38.06	32.3628		33.67	37.02	32.5672
23.51	27.54	23.4678		23.22	27.55	23.274
21.33	25.8	21.3235		21.19	25.55	21.3443
25.57	29.81	25.37		25.18	29.91	25.1431
20	21.58	17.3393		18.17	21.54	17.2536
25.64	29.53	25.0233		24.52	28.68	25.0666
30.98	34.63	29.7686		29.84	34.08	30.5064
14.67	18.46	15.6736		14.85	19.1	15.8114
20.41	24.46	20.6135		20.45	24.73	20.249
23.08	26.77	23.0276		22.97	26.74	22.6668
19.67	23.91	19.7155		19.67	23.78	19.5855
26.18	30.42	25.6204		25.73	30.24	25.5297
18.99	23	19.2568		19.01	23.14	19.0662
16.23	20.32	16.5096		16.34	20.86	16.5851
29.22	33.46	28.7079		28.74	33.3	28.4215
20.33	24.34	20.3371		20.16	24.21	20.3091
27.27	31.12	26.4377		26.92	31.17	26.3777
19.15	24.1	19.1309		19.16	23.82	18.8413
21.49	25.57	21.0151		20.21	24.36	20.9342
22.18	26.37	22.2761		22.01	26.2	22.3791
15.1	19.09	16.6728		15.2	19.44	16.722
18.42	22.28	18.2862		18.49	22.56	18.107
18.13	21.9	17.7752		17.8	21.73	17.6393
27.04	31.18	26.7939		26.74	31.08	26.5385
22.52	26.91	22.6673		22.35	26.93	22.4914
18.02	21.9	18.3642		18.29	22.62	18.2346
14.94	18.81	14.6833		15.03	19.31	15.0166
24.92	28.7	24.1136		24.32	28.67	24.4143
18.2	22.26	17.6938		17.91	22.38	17.9227
25.33	26.9	22.6202		23.85	27.08	23.0339
27.36	30.92	26.3926		26.73	30.69	26.7083
10.85	13.87	9.81827		10.96	14.88	9.52122
30.77	33.81	28.5364		28.99	33.52	28.944
17.47	21.21	16.8286		17.11	21.34	17.1812
34.46	37.88	34.1286		33.15	37.39	33.6665
29.41	33.13	28.0212		28.64	33.29	28.0425
23.15	27.01	22.2607		22.79	27.02	22.5819
31.65	35.1	30.2987		30.15	34.3	30.9935
8.71	12.2	8.23993		8.81	13.11	7.85227
8.89	12.56	8.98547		9.05	13.4	8.53629
20.45	24.47	20.5503		20.2	24.45	20.6937
24.32	28.24	23.975		23.72	28.06	24.1234
30.05	33.48	28.3179		28.63	32.98	28.855
32.53	35.01	30.3278		30.05	34.63	31.7959
21.63	26.02	22.1112		21.65	26.2	22.3273
24.05	28	23.8134		23.4	27.85	24.1402
12.18	16.13	12.5893		12.47	16.77	11.7556
16.53	20.52	16.9443		16.6	20.97	17.1306
32.22	35.37	30.2564		30.46	34.63	31.2557
29.43	33.13	28.5895		28.66	33.02	28.8556
34.01	36.24	30.8268		32.08	36.04	31.755
30.85	34.01	30.0415		29.67	33.68	30.3405
13.08	17.08	13.2512		13.15	17.35	13.1198
25.55	29.52	25.0437		25.13	29.08	25.5766
34.34	39.4	33.1164		33.56	37.96	33.7249
34.12	35.07	29.9132		32.05	34.11	31.233
11.37	15.27	11.8817		11.64	15.78	11.2618
29.56	33.35	28.6682		28.53	32.97	28.6116
22.06	25.83	23.1192		21.5	25.69	22.169
18.68	22.93	20.6102		18.72	23.27	19.6566
34.64	33.53	30.0628		31.83	33.03	29.7719
25.78	29.76	26.8614		25.4	30.04	25.7401
11.03	14.33	12.4784		11.4	15.27	11.0843
18.19	22.09	19.4023		18.1	22.22	18.3293
27.09	34.71	23.629		26.74	34.19	22.7061
25.43	29.32	32.6491		25.33	29.31	31.2914
31.06	34.19	30.6799		29.96	34.07	30.0441
27.53	31.5	28.0099		27.19	31.32	27.0865
23.09	27.16	24.1743		22.87	27.37	23.2391
30.36	33.39	30.1919		29.18	33.06	29.6128
31.63	34.48	30.8241		29.88	33.97	30.234
21.58	25.74	22.7056		21	25.29	21.8286
30.44	34.03	30.7422		29.25	33.27	30.3136
22.51	26.93	24.3202		22.19	27.14	23.5186
16.13	20.02	17.3424		15.82	20.07	16.3599
23.23	28.01	25.0312		22.85	27.69	24.2238
28.18	32.52	28.6683		27.72	32.12	28.3648
11.03	15.4	12.9482		11.25	16.04	11.5043
22.21	26.14	23.6066		21.82	26.08	22.2827
12.62	16.27	13.8745		12.48	16.69	12.9222
17.71	21.61	19.1465		17.86	22.02	18.1214
22.63	26.42	24.2135		22.37	26.39	23.0908
28.61	33.09	29.0262		27.88	32.42	28.2298
21.55	25.76	22.8682		21.41	25.74	21.7367
34.04	36.79	32.8298		31.9	36.16	34.7137
12.36	16.21	13.6908		12.49	16.99	12.449
23.51	38.01	24.7673		23.23	32.4	23.7191
28.24	32.13	29.4679		27.57	32.07	27.9214
18.68	22.67	20.2525		18.97	23.33	18.7241
30.64	34.14	31.7023		29.24	33.74	30.3144
26.87	30.72	27.7369		26.56	30.59	26.5369
17.19	20.88	18.4451		17.14	21.19	17.2685
20.27	24.11	21.7034		20.1	24.49	20.1925
16.65	20.58	18.0379		16.53	20.88	16.8166
32.49	35.36	32.517		31.21	36.27	30.9997
34.92	37.44	34.1148		33.39	37.05	33.3817
20.55	24.66	22.1797		20.52	24.96	20.773
20.61	24.86	22.333		20.4	24.66	20.8886
11.36	14.37	11.2116		11.28	15.24	10.6546
23.16	27	23.5676		22.8	27.17	23.056
29.06	33.02	28.6253		28.58	32.76	28.425
32.04	34.89	31.8308		29.92	33.48	30.7109
21.94	25.24	22.1378		21.2	24.85	22.0027
26.36	30.24	26.4316		25.87	29.85	26.0977
18.5	22.01	18.7486		18.36	22.18	18.5106
14.83	18.13	15.2967		15.04	19.06	14.6726
11	15.28	11.5679		10.95	15.57	12.2383
29.33	33.31	28.7623		28.53	32.88	29.0261
18.66	22.69	18.98		18.63	23.08	18.4515
30.88	35.13	31.1923		29.91	34.64	30.2558
23.6	27.92	23.8037		23.1	27.41	23.4315
22.38	26.44	22.7111		22.27	26.59	22.3158
23.2	27.14	23.5296		22.75	27.06	23.0968
10.34	14.05	10.1358		10.53	14.87	9.76016
30.6	34.47	30.1269		29.66	34.2	29.055
30.29	33.84	29.6307		29.59	33.71	28.9882
19.97	23.23	19.8612		19.61	23.62	19.0748
30.41	34.75	29.8191		29.34	33.79	30.1848
22.53	26.6	23.0784		22.33	26.65	22.497
20.01	23.96	20.0324		18.25	21.97	20.2839
19.26	23.43	19.6547		19.04	23.06	19.3012
20.47	24.7	20.5792		20.19	24.51	20.179
13.02	16.43	12.5009		12.67	16.76	12.1049
34.22	37.77	32.9361		32.14	36.44	32.246
26.09	30.12	25.977		25.49	29.83	25.8113
32.37	36.11	31.9254		31.38	35.94	31.1528
7.53	9.73	7.00211		7.42	10.45	7.43829
31.02	37.15	31.2825		30.25	35.14	31.0635
28.9	33.19	28.7551		28.02	32.01	29.1213
22.8	26.38	23.5671		22.6	26.59	23.2551
23.85	27.31	24.3134		23.32	27.2	23.9449
25.52	29.38	25.9383		25.1	29.15	25.2379
13.42	17.4	14.4501		13.25	17.1	14.4608
27.9	31.83	28.4366		26.92	30.91	28.325
18.62	22.36	18.7863		18.64	22.44	18.4367
16.55	20.55	17.1608		16.7	20.84	16.5066
19.25	23.06	32.2851		18.68	23.54	34.6781
17.23	21.46	17.7734		17.27	21.31	17.3584
7.16	9.84	6.27938		7.31	10.41	6.9573
13.26	17.98	12.4346		13.62	18.05	13.2257
16.46	20.26	16.9994		16.47	20.49	16.1974
22.45	28.2	23.3629		22.19	27.74	22.7084
23.72	27.54	24.2629		22.96	26.83	23.756
26.99	31.87	27.2964		26.75	31.21	26.6876
7.13	9.67	6.53408		7.35	10.72	7.25081
23.33	27.9	23.8737		23.23	27.78	23.2709
25.28	29.34	25.4374		25.12	29.5	25.0085
9.51	13.06	9.27868		9.49	13.46	9.73797
30.65	35	30.1194		30.04	34.29	30.3217
31.09	35.72	30.3703		30.11	35.02	30.2542
19.45	24.87	20.1514		19.45	24.3	19.3126
23.69	28.57	24.3538		23.4	28.5	23.7252
18.73	22.99	19.136		18.4	22.66	18.4996
15.68	19.91	16.2666		15.91	20.23	15.5212
24.04	28.31	24.3971		23.68	28.27	23.5904
18.38	22.34	19.0328		18.45	22.91	18.2795
12.13	15.35	14.1099		12.46	16.45	13.8986
8.91	12.28	8.99922		9.18	13.05	9.71138
34.11	36.42	32.8176		32.06	36.15	33.0363
28.04	32.01	28.1125		27.46	31.62	27.3965
24.25	29.43	25.0061		23.92	28.82	24.048
27.7	31.84	28.0201		27.45	31.46	27.6964
17.99	21.61	18.6867		17.84	22.01	17.8357
18.44	22.22	18.8842		18.1	21.82	18.3255
21.67	25.67	22.5274		21.71	25.88	21.7508
27.45	31.49	27.9483		27.28	31.23	27.2406
16.28	20.87	17.3401		16.44	21.1	16.288
14.41	18.32	15.3528		14.73	18.88	14.0849
13.2	17.82	23.2798		13.2	18.53	22.9948
9.24	12.73	8.67351		9.54	13.26	9.65868
18.01	21.27	17.6332		17.49	21.3	17.8789
29.48	31.38	28.0545		28.22	30.95	28.0786
33.94	36.74	31.9304		31.39	35.03	31.7184
18.01	21.6	18.023		17.71	21.1	18.1255
28.08	31.96	27.4362		27.44	31.36	27.9176
30.87	35.5	30.3982		30.03	34.62	30.3051
23.7	27.29	23.3935		23.29	27.16	23.5667
20.19	24.67	20.2017		20.07	24.25	20.1897
17.98	22.2	17.6707		17.91	21.77	18.0496
25.61	30.42	25.225		24.94	29.24	25.465
25.25	29.64	24.7888		24.7	29.06	25.0663
30.49	35.02	30.1257		29.59	34.21	30.1947
30.2	34.68	30.1493		29.5	34.11	29.6401
6.96	9.03	5.42266		7.09	10	6.64459
18.74	22.98	19.0546		18.73	22.54	19.1199
16.2	19.86	16.275		16.15	20.14	16.3768
28.03	32.64	28.0385		27.42	32.14	28.3052
23.45	27.53	23.6222		22.97	27.16	23.721
15.97	19.72	16.0843		16.1	20.11	15.9314
29.59	34.39	29.078		28.85	33.7	29.318
15.39	18.96	16.9155		15.61	18.84	17.3785
31.76	35.58	30.8658		29.7	35.17	32.1268
13.4	16.91	13.6357		13.38	17.24	13.428
16.07	19.82	16.4397		15.93	19.9	16.1124
32.05	35.07	31.3572		30.51	34.98	32.589
21.3	26.27	21.4328		21.18	25.86	21.6554
27.41	31.45	27.1871		27.15	31.12	27.4958
27.01	31.43	26.5971		26.38	30.77	26.6439
20.34	24.6	20.7696		20.44	24.68	20.8044
13.14	17.3	13.5255		13.16	17.46	13.3409
17.72	21.74	18.1568		17.72	22.02	18.0441
24.52	29.02	25.0507		24.1	28.59	24.9921
13.13	17.07	13.3698		13.11	17.24	13.0819
13.52	17.74	13.7772		13.68	17.97	13.8174
19.32	23.22	19.554		19.29	23.52	19.5845
31.46	37.16	30.5966		30.47	35.76	30.8994
8.99	12.71	8.79268		9.22	13.19	9.06111
30.51	34.59	30.5942		30.06	34.65	30.6586
22.62	26.64	23.4066		22.37	26.92	23.2998
24.06	28.29	24.595		23.57	28.37	24.5108
25.22	29.21	25.3398		24.62	29.02	25.2351
22.33	26.08	21.885		22.07	26.12	22.3757
26.43	29.82	25.9301		26.37	29.72	26.6929
19.11	22.61	18.6248		18.69	22.49	19.1859
13.03	16.05	12.9265		13.1	16.97	13.0823
27.33	30.78	27.0788		27.12	30.58	27.567
19.15	22.4	18.8906		18.91	22.2	19.4685
25.52	29.63	24.962		25.48	29.56	25.5405
17.95	21.78	18.1486		17.82	21.53	18.4756
22.72	26.55	22.2251		22.22	26.23	22.8122
18.47	22.63	18.585		18.38	22.64	19.0601
18.51	22.89	18.5969		17.9	22.49	19.4781
31.29	35.04	30.4598		30.52	35.06	31.4654
12.5	16.06	12.5575		13.02	16.81	12.7045
7.15	9.75	5.6696		7.33	10.12	6.91767
25.21	29.06	25.0225		24.71	28.84	25.2711
26.2	29.85	25.0289		25.93	29.33	25.7727
19.62	23.88	19.5353		19.49	23.77	19.9493
20.83	25.25	20.7324		20.23	24.65	21.4592
18.02	21.9	18.011		18.01	22.16	18.2757
32.42	35.72	31.7573		32.1	36.16	33.078
21.76	26.09	21.514		21.5	26.02	21.8824
23.61	27.46	23.0624		23.26	27.59	23.6082
25.76	29.61	25.3575		25.48	29.64	26.0835
17.49	21.59	17.1407		16.02	19.72	18.2274
31.83	35	30.2676		30.4	35.06	30.7288
22.75	26.58	22.8553		22.59	26.62	23.2587
19.43	28.49	19.0599		18.91	27.51	19.7299
22.2	26.42	22.047		21.83	26.16	22.5633
13.01	17.64	12.578		12.81	17.31	13.663
23.16	27.1	22.6545		22.98	27.07	23.2187
22.98	27.21	22.7029		22.59	26.83	23.1421
28.32	32.17	27.497		27.8	32.05	27.881
25.15	29.62	24.4657		24.74	29.29	25.1606
18.91	23.07	18.6484		18.88	23.24	19.0359
18.58	23.16	18.6853		18.89	23.34	19.008
26.32	30.47	25.6042		25.76	30	26.2264
17.11	21.25	16.8688		17.28	21.25	17.1506
32.65	36.95	31.0744		31.98	36.14	31.3765
22.27	27.1	21.8115		21.82	26.4	22.4912
15.56	19.77	15.6838		15.69	20.06	15.7966
22.13	26.18	21.7599		21.89	26.27	22.0543
20.7	24.8	20.4611		20.1	24.38	21.066
21.92	26.4	21.8794		21.58	26.11	22.2012
13.77	17.1	13.0843		13.66	17.44	13.2608
25.55	30.41	24.6588		24.85	28.69	25.8981
24.11	27.89	24.4856		23.71	27.55	24.1583
27.28	31.17	28.0115		26.76	30.61	27.1057
20.78	24.54	21.2335		20.26	24.26	20.626
14.81	18.2	15.0949		14.79	18.68	14.4094
20.11	23.62	20.6615		19.65	23.68	20.3738
31.2	34.58	30.8491		30.64	34.86	31.0845
13.88	17.56	14.5469		14.18	18.21	14.0016
7.12	9.36	8.25389		7.34	10.31	9.37694
23.88	28.97	24.2294		23.69	28.38	23.9379
22.06	26.5	22.4982		21.64	26.06	22.104
8.66	12.3	8.17996		9.02	13.15	9.26659
28.01	32	28.1185		27.35	31.01	27.6591
11.21	14.89	11.0111		11.47	15.33	12.3295
11.96	15.75	11.9543		12.08	16.16	12.8506
33.75	36.52	32.6955		33.06	35.96	32.7924
14.57	18.76	15.0802		14.66	18.84	14.7826
29.23	34.34	29.1194		29.23	33.53	29.2789
16.98	20.77	17.0659		16.98	21.11	16.6206
15.66	19.72	16.1187		15.82	19.98	15.5931
5. Comparison between NCVM, SCVM and Reference Kit (ANOVA test) (S3 Fig)
6. Clinical sensitivity and specificity evaluation results for the Accupower Kits in Sputum or NPS/OPS specimens, compared to Allplex 2019-nCoV Assay (S5 Table)

## Sheet: NPS,OPS_Pooling Test
Individual sample																			pooled sample
Individual sample	No.	Confirmation Test(SD Kit)				AccuPower® SARS-CoV-2 Multiplex Real-Time RT-PCR Kit(SCVM)				AccuPower® COVID-19 Multiplex Real-Time RT-PCR Kit(NCVM)				Reference Kit; STANDARD™ M nCoV Real-Time Detection kit					pooled sample	AccuPower® SARS-CoV-2 Multiplex Real-Time RT-PCR Kit(SCVM)				AccuPower® COVID-19 Multiplex Real-Time RT-PCR Kit(NCVM)
		E gene	RdRp gene	N gene	Result	Pan-Sarbecovirus gene	SARS-CoV-2 gene	IPC	Result	Pan-Sarbecovirus gene	SARS-CoV-2 gene	IPC	Result	E gene	ORF1ab (RdRp gene)	IC	Result			Pan-Sarbecovirus gene	RdRp gene	IPC	Result	Pan-Sarbecovirus gene	RdRp gene	IPC	Result
Positive -1	SW-1	27.49	26.71	-	Positive	25.66	25.3	Valid	SARS-CoV-2	29.6	29.43	Valid	SARS-CoV-2	25.5024	25.3489	26.1179	2019-nCoV positive		Positive pooled sample -1	27.74	27.15	valid	SARS-CoV-2	32.45	32.21	valid	SARS-CoV-2
Positive -2	SW-4	29.16	28.32	-	Positive	31.25	29.47	Valid	SARS-CoV-2	34.5	34.29	Valid	SARS-CoV-2	30.0413	30.5198	25.8755	2019-nCoV positive		Positive pooled sample -2	33.75	31.19	valid	SARS-CoV-2	36.08	36.58	valid	SARS-CoV-2
Positive -3	SW-14	31.05	30.33	-	Positive	28.08	27.48	Valid	SARS-CoV-2	33.07	32.96	Valid	SARS-CoV-2	28.2105	27.9736	25.3971	2019-nCoV positive		Positive pooled sample -3	30.41	29.55	valid	SARS-CoV-2	34.9	34.68	valid	SARS-CoV-2
Positive -4	SW-25	27.11	26.37	-	Positive	34.02	31.58	Valid	SARS-CoV-2	37.18	36.22	Valid	SARS-CoV-2	31.5207	32.3809	25.4671	2019-nCoV positive		Positive pooled sample -4	31.32	32.91	valid	SARS-CoV-2	36.34	38.23	valid	SARS-CoV-2
Positive -5	SW-26	28.65	28.11	-	Positive	25.09	24.22	Valid	SARS-CoV-2	29.09	28.49	Valid	SARS-CoV-2	25.0846	25.0182	25.2497	2019-nCoV positive		Positive pooled sample -5	26.24	25.44	valid	SARS-CoV-2	31.22	30.34	valid	SARS-CoV-2
Positive -6	SW-29	23.92	23.36	-	Positive	19.38	19.27	Valid	SARS-CoV-2	24	23.83	Valid	SARS-CoV-2	19.6446	19.694	25.1134	2019-nCoV positive		Positive pooled sample -6	21.03	20.33	valid	SARS-CoV-2	27.71	25.9	valid	SARS-CoV-2
Positive -7	SW-32	20.54	20.33	-	Positive	16.96	16.95	Valid	SARS-CoV-2	21.13	21.41	Valid	SARS-CoV-2	17.0917	17.1157	30.7352	2019-nCoV positive		Positive pooled sample -7	18.51	18.07	valid	SARS-CoV-2	23.05	22.82	valid	SARS-CoV-2
Positive -8	SW-33	28.09	27.85	-	Positive	33.91	32.32	Valid	SARS-CoV-2	37.35	36.29	Valid	SARS-CoV-2	31.465	33.0525	25.3348	2019-nCoV positive		Positive pooled sample -8	33.12	33.7	valid	SARS-CoV-2	UD	UD	valid	Negative
Positive -9	SW-48	32.71	32.02	-	Positive	34.15	33.67	Valid	SARS-CoV-2	38.06	37.02	Valid	SARS-CoV-2	32.3628	32.5672	25.4837	2019-nCoV positive		Positive pooled sample -9	UD	UD	valid	Negative	UD	UD	valid	Negative
Positive -10	SW-100	16.38	18.81	20.45	Positive	14.94	15.03	Valid	SARS-CoV-2	18.81	19.31	Valid	SARS-CoV-2	14.6833	15.0166	28.4645	2019-nCoV positive		Positive pooled sample -10	16.09	16.14	valid	SARS-CoV-2	21.1	21.42	valid	SARS-CoV-2
Positive -11	SW-130	35.66	35.58	-	Positive	34.46	33.15	Valid	SARS-CoV-2	37.88	37.39	Valid	SARS-CoV-2	34.1286	33.6665	23.3808	2019-nCoV positive		Positive pooled sample -11	UD	UD	valid	Negative	38.46	38.94	valid	SARS-CoV-2
Positive -12	SW-144	11.52	11.32	-	Positive	8.89	9.05	Valid	SARS-CoV-2	12.56	13.4	Valid	SARS-CoV-2	8.98547	8.53629	30.0776	2019-nCoV positive		Positive pooled sample -12	10.18	10.38	valid	SARS-CoV-2	14.61	15.36	valid	SARS-CoV-2
Positive -13	SW-152	33.16	34.01	34.63	Positive	30.05	28.63	Valid	SARS-CoV-2	33.48	32.98	Valid	SARS-CoV-2	28.3179	28.855	23.5701	2019-nCoV positive		Positive pooled sample -13	31.68	29.6	valid	SARS-CoV-2	35.76	35.28	valid	SARS-CoV-2
Positive -14	SW-162	25.71	26.81	28.01	Positive	24.05	23.4	Valid	SARS-CoV-2	28	27.85	Valid	SARS-CoV-2	23.8134	24.1402	23.5886	2019-nCoV positive		Positive pooled sample -14	25.14	24.79	valid	SARS-CoV-2	31.09	30.46	valid	SARS-CoV-2
Positive -15	SW-171	24.39	24.75	-	Positive	34.01	32.08	Valid	SARS-CoV-2	36.24	36.04	Valid	SARS-CoV-2	30.8268	31.755	23.8871	2019-nCoV positive		Positive pooled sample -15	33.12	33.88	valid	SARS-CoV-2	35.39	37.68	valid	SARS-CoV-2
Positive -16	SW-184	32.23	32.21	32.73	Positive	29.56	28.53	Valid	SARS-CoV-2	33.35	32.97	Valid	SARS-CoV-2	28.6682	28.6116	23.9688	2019-nCoV positive		Positive pooled sample -16	31.1	30.02	valid	SARS-CoV-2	34.72	35.16	valid	SARS-CoV-2
Positive -17	SW-191	27.16	28.08	29.21	Positive	25.78	25.4	Valid	SARS-CoV-2	29.76	30.04	Valid	SARS-CoV-2	26.8614	25.7401	21.2366	2019-nCoV positive		Positive pooled sample -17	27.06	26.45	valid	SARS-CoV-2	31.47	31.35	valid	SARS-CoV-2
Positive -18	SW-196	30.55	31.15	32.76	Positive	27.08	26.74	Valid	SARS-CoV-2	34.71	34.19	Valid	SARS-CoV-2	23.629	22.7061	21.2169	2019-nCoV positive		Positive pooled sample -18	28.39	27.69	valid	SARS-CoV-2	33.31	36.26	valid	SARS-CoV-2
Positive -19	SW-201	29.71	30.68	32.17	Positive	27.53	27.19	Valid	SARS-CoV-2	31.5	31.32	Valid	SARS-CoV-2	28.0099	27.0865	21.3398	2019-nCoV positive		Positive pooled sample -19	28.6	28.04	valid	SARS-CoV-2	33.18	33.04	valid	SARS-CoV-2
Positive -20	SW-207	19.41	19.44	-	Positive	21.58	21	Valid	SARS-CoV-2	25.74	25.29	Valid	SARS-CoV-2	22.7056	21.8286	21.2405	2019-nCoV positive		Positive pooled sample -20	23	21.89	valid	SARS-CoV-2	27.15	26.63	valid	SARS-CoV-2
Positive -21	SW-240	35.2	32.04	32.87	Positive	34.04	31.9	Valid	SARS-CoV-2	36.79	36.16	Valid	SARS-CoV-2	32.8298	34.7137	21.3275	2019-nCoV positive		Positive pooled sample -21	34.42	33.55	valid	SARS-CoV-2	36.95	37.27	valid	SARS-CoV-2
Positive -22	SW-271	37.17	36.97	-	Positive	32.49	31.21	Valid	SARS-CoV-2	35.36	36.27	Valid	SARS-CoV-2	32.517	30.9997	21.6505	2019-nCoV positive		Positive pooled sample -22	30.21	32.21	valid	SARS-CoV-2	37.77	37.35	valid	SARS-CoV-2
Positive -23	SW-273	35.08	36.9	36.48	Positive	34.9	33.39	Valid	SARS-CoV-2	37.44	37.05	Valid	SARS-CoV-2	34.1148	33.3817	21.7744	2019-nCoV positive		Positive pooled sample -23	UD	UD	valid	Negative	36.28	38.44	valid	SARS-CoV-2
Positive -24	SW-275	23.57	23.96	25.57	Positive	20.55	20.52	Valid	SARS-CoV-2	24.66	24.96	Valid	SARS-CoV-2	22.1797	20.773	21.5373	2019-nCoV positive		Positive pooled sample -24	21.97	21.52	valid	SARS-CoV-2	26.46	26.49	valid	SARS-CoV-2
Positive -25	SW-286	17.19	17.36	-	Positive	21.94	21.2	Valid	SARS-CoV-2	25.24	24.85	Valid	SARS-CoV-2	22.1378	22.0027	22.0438	2019-nCoV positive		Positive pooled sample -25	22.89	22.08	valid	SARS-CoV-2	28.01	27.37	valid	SARS-CoV-2
Positive -26	SW-304	22.43	22.03	-	Positive	18.66	18.63	Valid	SARS-CoV-2	22.69	23.08	Valid	SARS-CoV-2	18.98	18.4515	21.9929	2019-nCoV positive		Positive pooled sample -26	20.1	19.92	valid	SARS-CoV-2	25.16	25.02	valid	SARS-CoV-2
Positive -27	SW-324	21.8	21.6	-	Positive	22.38	22.27	Valid	SARS-CoV-2	26.44	26.59	Valid	SARS-CoV-2	22.7111	22.3158	22.1988	2019-nCoV positive		Positive pooled sample -27	24.09	23.53	valid	SARS-CoV-2	28.9	28.9	valid	SARS-CoV-2
Positive -28	SW-331	14.09	13.88	-	Positive	10.34	10.53	Valid	SARS-CoV-2	14.05	14.87	Valid	SARS-CoV-2	10.1358	9.76016	31.5615	2019-nCoV positive		Positive pooled sample -28	11.53	11.73	valid	SARS-CoV-2	15.96	16.75	valid	SARS-CoV-2
Positive -29	SW-340	22.33	23.07	25.07	Positive	19.97	19.61	Valid	SARS-CoV-2	23.23	23.62	Valid	SARS-CoV-2	19.8612	19.0748	22.1662	2019-nCoV positive		Positive pooled sample -29	20.5	20.33	valid	SARS-CoV-2	26.21	26.23	valid	SARS-CoV-2
Positive -30	SW-343	18.17	19.19	-	Positive	20.01	18.25	Valid	SARS-CoV-2	23.96	21.97	Valid	SARS-CoV-2	20.0324	20.2839	22.0907	2019-nCoV positive		Positive pooled sample -30	21.27	19.45	valid	SARS-CoV-2	27.01	23.93	valid	SARS-CoV-2
Negative-1	SW-7	N/A	N/A	N/A	Negative	UD	UD	Valid	Negative	UD	UD	Valid	Negative	N/A	N/A	25.5941	2019-nCoV negative		Negative pooled sample -1	UD	UD	valid	Negative	UD	UD	valid	Negative
Negative-2	SW-8	N/A	N/A	N/A	Negative	UD	UD	Valid	Negative	UD	UD	Valid	Negative	N/A	N/A	26.017	2019-nCoV negative		Negative pooled sample -2	UD	UD	valid	Negative	UD	UD	valid	Negative
Negative-3	SW-20	N/A	N/A	N/A	Negative	UD	UD	Valid	Negative	UD	UD	Valid	Negative	N/A	N/A	25.3013	2019-nCoV negative		Negative pooled sample -3	UD	UD	valid	Negative	UD	UD	valid	Negative
Negative-4	SW-21	N/A	N/A	N/A	Negative	UD	UD	Valid	Negative	UD	UD	Valid	Negative	N/A	N/A	25.2106	2019-nCoV negative		Negative pooled sample -4	UD	UD	valid	Negative	UD	UD	valid	Negative
Negative-5	SW-22	N/A	N/A	N/A	Negative	UD	UD	Valid	Negative	UD	UD	Valid	Negative	N/A	N/A	25.5884	2019-nCoV negative		Negative pooled sample -5	UD	UD	valid	Negative	UD	UD	valid	Negative
Negative-6	SW-36	N/A	N/A	N/A	Negative	UD	UD	Valid	Negative	UD	UD	Valid	Negative	N/A	N/A	25.449	2019-nCoV negative		Negative pooled sample -6	UD	UD	valid	Negative	UD	UD	valid	Negative
Negative-7	SW-37	N/A	N/A	N/A	Negative	UD	UD	Valid	Negative	UD	UD	Valid	Negative	N/A	N/A	25.4659	2019-nCoV negative		Negative pooled sample -7	UD	UD	valid	Negative	UD	UD	valid	Negative
Negative-8	SW-38	N/A	N/A	N/A	Negative	UD	UD	Valid	Negative	UD	UD	Valid	Negative	N/A	N/A	25.7723	2019-nCoV negative		Negative pooled sample -8	UD	UD	valid	Negative	UD	UD	valid	Negative
Negative-9	SW-39	N/A	N/A	N/A	Negative	UD	UD	Valid	Negative	UD	UD	Valid	Negative	N/A	N/A	25.5036	2019-nCoV negative		Negative pooled sample -9	UD	UD	valid	Negative	UD	UD	valid	Negative
Negative-10	SW-50	N/A	N/A	N/A	Negative	UD	UD	Valid	Negative	UD	UD	Valid	Negative	N/A	N/A	25.8416	2019-nCoV negative		Negative pooled sample -10	UD	UD	valid	Negative	UD	UD	valid	Negative
Negative-11	SW-51	N/A	N/A	N/A	Negative	UD	UD	Valid	Negative	UD	UD	Valid	Negative	N/A	N/A	25.7918	2019-nCoV negative		Negative pooled sample -11	UD	UD	valid	Negative	UD	UD	valid	Negative
Negative-12	SW-53	N/A	N/A	N/A	Negative	UD	UD	Valid	Negative	UD	UD	Valid	Negative	N/A	N/A	25.0735	2019-nCoV negative		Negative pooled sample -12	UD	UD	valid	Negative	UD	UD	valid	Negative
Negative-13	SW-55	N/A	N/A	N/A	Negative	UD	UD	Valid	Negative	UD	UD	Valid	Negative	N/A	N/A	25.4609	2019-nCoV negative		Negative pooled sample -13	UD	UD	valid	Negative	UD	UD	valid	Negative
Negative-14	SW-61	N/A	N/A	N/A	Negative	UD	UD	Valid	Negative	UD	UD	Valid	Negative	N/A	N/A	25.794	2019-nCoV negative		Negative pooled sample -14	UD	UD	valid	Negative	UD	UD	valid	Negative
Negative-15	SW-62	N/A	N/A	N/A	Negative	UD	UD	Valid	Negative	UD	UD	Valid	Negative	N/A	N/A	24.7184	2019-nCoV negative		Negative pooled sample -15	UD	UD	valid	Negative	UD	UD	valid	Negative
Negative-16	SW-64	N/A	N/A	N/A	Negative	UD	UD	Valid	Negative	UD	UD	Valid	Negative	N/A	N/A	25.6136	2019-nCoV negative		Negative pooled sample -16	UD	UD	valid	Negative	UD	UD	valid	Negative
Negative-17	SW-67	N/A	N/A	N/A	Negative	UD	UD	Valid	Negative	UD	UD	Valid	Negative	N/A	N/A	25.4254	2019-nCoV negative		Negative pooled sample -17	UD	UD	valid	Negative	UD	UD	valid	Negative
Negative-18	SW-73	N/A	N/A	N/A	Negative	UD	UD	Valid	Negative	UD	UD	Valid	Negative	N/A	N/A	25.6746	2019-nCoV negative		Negative pooled sample -18	UD	UD	valid	Negative	UD	UD	valid	Negative
Negative-19	SW-74	N/A	N/A	N/A	Negative	UD	UD	Valid	Negative	UD	UD	Valid	Negative	N/A	N/A	25.6641	2019-nCoV negative		Negative pooled sample -19	UD	UD	valid	Negative	UD	UD	valid	Negative
Negative-20	SW-76	N/A	N/A	N/A	Negative	UD	UD	Valid	Negative	UD	UD	Valid	Negative	N/A	N/A	25.5232	2019-nCoV negative		Negative pooled sample -20	UD	UD	valid	Negative	UD	UD	valid	Negative
Negative-21	SW-83	N/A	N/A	N/A	Negative	UD	UD	Valid	Negative	UD	UD	Valid	Negative	N/A	N/A	25.7282	2019-nCoV negative		Negative pooled sample -21	UD	UD	valid	Negative	UD	UD	valid	Negative
Negative-22	SW-84	N/A	N/A	N/A	Negative	UD	UD	Valid	Negative	UD	UD	Valid	Negative	N/A	N/A	25.4165	2019-nCoV negative		Negative pooled sample -22	UD	UD	valid	Negative	UD	UD	valid	Negative
Negative-23	SW-86	N/A	N/A	N/A	Negative	UD	UD	Valid	Negative	UD	UD	Valid	Negative	N/A	N/A	25.1775	2019-nCoV negative		Negative pooled sample -23	UD	UD	valid	Negative	UD	UD	valid	Negative
Negative-24	SW-88	N/A	N/A	N/A	Negative	UD	UD	Valid	Negative	UD	UD	Valid	Negative	N/A	N/A	26.0555	2019-nCoV negative		Negative pooled sample -24	UD	UD	valid	Negative	UD	UD	valid	Negative
Negative-25	SW-91	N/A	N/A	N/A	Negative	UD	UD	Valid	Negative	UD	UD	Valid	Negative	N/A	N/A	26	2019-nCoV negative		Negative pooled sample -25	UD	UD	valid	Negative	UD	UD	valid	Negative
Negative-26	SW-92	N/A	N/A	N/A	Negative	UD	UD	Valid	Negative	UD	UD	Valid	Negative	N/A	N/A	26.7875	2019-nCoV negative		Negative pooled sample -26	UD	UD	valid	Negative	UD	UD	valid	Negative
Negative-27	SW-93	N/A	N/A	N/A	Negative	UD	UD	Valid	Negative	UD	UD	Valid	Negative	N/A	N/A	23.7133	2019-nCoV negative		Negative pooled sample -27	UD	UD	valid	Negative	UD	UD	valid	Negative
Negative-28	SW-94	N/A	N/A	N/A	Negative	UD	UD	Valid	Negative	UD	UD	Valid	Negative	N/A	N/A	23.0534	2019-nCoV negative		Negative pooled sample -28	UD	UD	valid	Negative	UD	UD	valid	Negative
Negative-29	SW-95	N/A	N/A	N/A	Negative	UD	UD	Valid	Negative	UD	UD	Valid	Negative	N/A	N/A	23.6544	2019-nCoV negative		Negative pooled sample -29	UD	UD	valid	Negative	UD	UD	valid	Negative
Negative-30	SW-96	N/A	N/A	N/A	Negative	UD	UD	Valid	Negative	UD	UD	Valid	Negative	N/A	N/A	23.4558	2019-nCoV negative		Negative pooled sample -30	UD	UD	valid	Negative	UD	UD	valid	Negative
Negative-31	SW-97	N/A	N/A	N/A	Negative	UD	UD	Valid	Negative	UD	UD	Valid	Negative	N/A	N/A	23.8247	2019-nCoV negative
Negative-32	SW-98	N/A	N/A	N/A	Negative	UD	UD	Valid	Negative	UD	UD	Valid	Negative	N/A	N/A	23.231	2019-nCoV negative
Negative-33	SW-99	N/A	N/A	N/A	Negative	UD	UD	Valid	Negative	UD	UD	Valid	Negative	N/A	N/A	23.9015	2019-nCoV negative
Negative-34	SW-101	N/A	N/A	N/A	Negative	UD	UD	Valid	Negative	UD	UD	Valid	Negative	N/A	N/A	22.7619	2019-nCoV negative
Negative-35	SW-102	N/A	N/A	N/A	Negative	UD	UD	Valid	Negative	UD	UD	Valid	Negative	N/A	N/A	23.6264	2019-nCoV negative
Negative-36	SW-103	N/A	N/A	N/A	Negative	UD	UD	Valid	Negative	UD	UD	Valid	Negative	N/A	N/A	23.1946	2019-nCoV negative
Negative-37	SW-104	N/A	N/A	N/A	Negative	UD	UD	Valid	Negative	UD	UD	Valid	Negative	N/A	N/A	23.2011	2019-nCoV negative
Negative-38	SW-106	N/A	N/A	N/A	Negative	UD	UD	Valid	Negative	UD	UD	Valid	Negative	N/A	N/A	22.988	2019-nCoV negative
Negative-39	SW-108	N/A	N/A	N/A	Negative	UD	UD	Valid	Negative	UD	UD	Valid	Negative	N/A	N/A	23.6342	2019-nCoV negative
Negative-40	SW-109	N/A	N/A	N/A	Negative	UD	UD	Valid	Negative	UD	UD	Valid	Negative	N/A	N/A	23.1654	2019-nCoV negative
Negative-41	SW-110	N/A	N/A	N/A	Negative	UD	UD	Valid	Negative	UD	UD	Valid	Negative	N/A	N/A	23.3672	2019-nCoV negative
Negative-42	SW-111	N/A	N/A	N/A	Negative	UD	UD	Valid	Negative	UD	UD	Valid	Negative	N/A	N/A	23.2848	2019-nCoV negative
Negative-43	SW-112	N/A	N/A	N/A	Negative	UD	UD	Valid	Negative	UD	UD	Valid	Negative	N/A	N/A	23.3226	2019-nCoV negative
Negative-44	SW-114	N/A	N/A	N/A	Negative	UD	UD	Valid	Negative	UD	UD	Valid	Negative	N/A	N/A	23.4563	2019-nCoV negative
Negative-45	SW-115	N/A	N/A	N/A	Negative	UD	UD	Valid	Negative	UD	UD	Valid	Negative	N/A	N/A	23.6254	2019-nCoV negative
Negative-46	SW-120	N/A	N/A	N/A	Negative	UD	UD	Valid	Negative	UD	UD	Valid	Negative	N/A	N/A	23.2134	2019-nCoV negative
Negative-47	SW-121	N/A	N/A	N/A	Negative	UD	UD	Valid	Negative	UD	UD	Valid	Negative	N/A	N/A	23.7308	2019-nCoV negative
Negative-48	SW-122	N/A	N/A	N/A	Negative	UD	UD	Valid	Negative	UD	UD	Valid	Negative	N/A	N/A	23.3696	2019-nCoV negative
Negative-49	SW-123	N/A	N/A	N/A	Negative	UD	UD	Valid	Negative	UD	UD	Valid	Negative	N/A	N/A	23.3792	2019-nCoV negative
Negative-50	SW-124	N/A	N/A	N/A	Negative	UD	UD	Valid	Negative	UD	UD	Valid	Negative	N/A	N/A	23.49	2019-nCoV negative
Negative-51	SW-125	N/A	N/A	N/A	Negative	UD	UD	Valid	Negative	UD	UD	Valid	Negative	N/A	N/A	23.2788	2019-nCoV negative
Negative-52	SW-126	N/A	N/A	N/A	Negative	UD	UD	Valid	Negative	UD	UD	Valid	Negative	N/A	N/A	23.4566	2019-nCoV negative
Negative-53	SW-127	N/A	N/A	N/A	Negative	UD	UD	Valid	Negative	UD	UD	Valid	Negative	N/A	N/A	23.668	2019-nCoV negative
Negative-54	SW-129	N/A	N/A	N/A	Negative	UD	UD	Valid	Negative	UD	UD	Valid	Negative	N/A	N/A	23.3862	2019-nCoV negative
Negative-55	SW-131	N/A	N/A	N/A	Negative	UD	UD	Valid	Negative	UD	UD	Valid	Negative	N/A	N/A	23.5251	2019-nCoV negative
Negative-56	SW-135	N/A	N/A	N/A	Negative	UD	UD	Valid	Negative	UD	UD	Valid	Negative	N/A	N/A	23.4057	2019-nCoV negative
Negative-57	SW-137	N/A	N/A	N/A	Negative	UD	UD	Valid	Negative	UD	UD	Valid	Negative	N/A	N/A	23.545	2019-nCoV negative
Negative-58	SW-138	N/A	N/A	N/A	Negative	UD	UD	Valid	Negative	UD	UD	Valid	Negative	N/A	N/A	23.6414	2019-nCoV negative
Negative-59	SW-139	N/A	N/A	N/A	Negative	UD	UD	Valid	Negative	UD	UD	Valid	Negative	N/A	N/A	23.8157	2019-nCoV negative
Negative-60	SW-140	N/A	N/A	N/A	Negative	UD	UD	Valid	Negative	UD	UD	Valid	Negative	N/A	N/A	23.4438	2019-nCoV negative
Negative-61	SW-141	N/A	N/A	N/A	Negative	UD	UD	Valid	Negative	UD	UD	Valid	Negative	N/A	N/A	23.6083	2019-nCoV negative
Negative-62	SW-142	N/A	N/A	N/A	Negative	UD	UD	Valid	Negative	UD	UD	Valid	Negative	N/A	N/A	23.5187	2019-nCoV negative
Negative-63	SW-143	N/A	N/A	N/A	Negative	UD	UD	Valid	Negative	UD	UD	Valid	Negative	N/A	N/A	23.6416	2019-nCoV negative
Negative-64	SW-146	N/A	N/A	N/A	Negative	UD	UD	Valid	Negative	UD	UD	Valid	Negative	N/A	N/A	23.2756	2019-nCoV negative
Negative-65	SW-147	N/A	N/A	N/A	Negative	UD	UD	Valid	Negative	UD	UD	Valid	Negative	N/A	N/A	23.5804	2019-nCoV negative
Negative-66	SW-148	N/A	N/A	N/A	Negative	UD	UD	Valid	Negative	UD	UD	Valid	Negative	N/A	N/A	23.398	2019-nCoV negative
Negative-67	SW-150	N/A	N/A	N/A	Negative	UD	UD	Valid	Negative	UD	UD	Valid	Negative	N/A	N/A	23.6612	2019-nCoV negative
Negative-68	SW-151	N/A	N/A	N/A	Negative	UD	UD	Valid	Negative	UD	UD	Valid	Negative	N/A	N/A	23.7082	2019-nCoV negative
Negative-69	SW-153	N/A	N/A	N/A	Negative	UD	UD	Valid	Negative	UD	UD	Valid	Negative	N/A	N/A	23.3157	2019-nCoV negative
Negative-70	SW-155	N/A	N/A	N/A	Negative	UD	UD	Valid	Negative	UD	UD	Valid	Negative	N/A	N/A	23.9549	2019-nCoV negative
Negative-71	SW-156	N/A	N/A	N/A	Negative	UD	UD	Valid	Negative	UD	UD	Valid	Negative	N/A	N/A	23.7252	2019-nCoV negative
Negative-72	SW-158	N/A	N/A	N/A	Negative	UD	UD	Valid	Negative	UD	UD	Valid	Negative	N/A	N/A	23.4786	2019-nCoV negative
Negative-73	SW-159	N/A	N/A	N/A	Negative	UD	UD	Valid	Negative	UD	UD	Valid	Negative	N/A	N/A	23.4711	2019-nCoV negative
Negative-74	SW-160	N/A	N/A	N/A	Negative	UD	UD	Valid	Negative	UD	UD	Valid	Negative	N/A	N/A	24.3977	2019-nCoV negative
Negative-75	SW-161	N/A	N/A	N/A	Negative	UD	UD	Valid	Negative	UD	UD	Valid	Negative	N/A	N/A	23.5539	2019-nCoV negative
Negative-76	SW-163	N/A	N/A	N/A	Negative	UD	UD	Valid	Negative	UD	UD	Valid	Negative	N/A	N/A	23.6769	2019-nCoV negative
Negative-77	SW-166	N/A	N/A	N/A	Negative	UD	UD	Valid	Negative	UD	UD	Valid	Negative	N/A	N/A	23.5703	2019-nCoV negative
Negative-78	SW-167	N/A	N/A	N/A	Negative	UD	UD	Valid	Negative	UD	UD	Valid	Negative	N/A	N/A	23.6979	2019-nCoV negative
Negative-79	SW-169	N/A	N/A	N/A	Negative	UD	UD	Valid	Negative	UD	UD	Valid	Negative	N/A	N/A	23.3605	2019-nCoV negative
Negative-80	SW-172	N/A	N/A	N/A	Negative	UD	UD	Valid	Negative	UD	UD	Valid	Negative	N/A	N/A	23.6212	2019-nCoV negative
Negative-81	SW-173	N/A	N/A	N/A	Negative	UD	UD	Valid	Negative	UD	UD	Valid	Negative	N/A	N/A	23.865	2019-nCoV negative
Negative-82	SW-178	N/A	N/A	N/A	Negative	UD	UD	Valid	Negative	UD	UD	Valid	Negative	N/A	N/A	23.8911	2019-nCoV negative
Negative-83	SW-180	N/A	N/A	N/A	Negative	UD	UD	Valid	Negative	UD	UD	Valid	Negative	N/A	N/A	23.7574	2019-nCoV negative
Negative-84	SW-182	N/A	N/A	N/A	Negative	UD	UD	Valid	Negative	UD	UD	Valid	Negative	N/A	N/A	23.691	2019-nCoV negative
Negative-85	SW-183	N/A	N/A	N/A	Negative	UD	UD	Valid	Negative	UD	UD	Valid	Negative	N/A	N/A	24.0275	2019-nCoV negative
Negative-86	SW-185	N/A	N/A	N/A	Negative	UD	UD	Valid	Negative	UD	UD	Valid	Negative	N/A	N/A	21.3009	2019-nCoV negative
Negative-87	SW-187	N/A	N/A	N/A	Negative	UD	UD	Valid	Negative	UD	UD	Valid	Negative	N/A	N/A	21.2064	2019-nCoV negative
Negative-88	SW-190	N/A	N/A	N/A	Negative	UD	UD	Valid	Negative	UD	UD	Valid	Negative	N/A	N/A	21.1624	2019-nCoV negative
Negative-89	SW-192	N/A	N/A	N/A	Negative	UD	UD	Valid	Negative	UD	UD	Valid	Negative	N/A	N/A	21.2254	2019-nCoV negative
Negative-90	SW-194	N/A	N/A	N/A	Negative	UD	UD	Valid	Negative	UD	UD	Valid	Negative	N/A	N/A	21.1173	2019-nCoV negative
Negative-91	SW-197	N/A	N/A	N/A	Negative	UD	UD	Valid	Negative	UD	UD	Valid	Negative	N/A	N/A	21.2358	2019-nCoV negative
Negative-92	SW-200	N/A	N/A	N/A	Negative	UD	UD	Valid	Negative	UD	UD	Valid	Negative	N/A	N/A	21.1908	2019-nCoV negative
Negative-93	SW-203	N/A	N/A	N/A	Negative	UD	UD	Valid	Negative	UD	UD	Valid	Negative	N/A	N/A	21.2349	2019-nCoV negative
Negative-94	SW-206	N/A	N/A	N/A	Negative	UD	UD	Valid	Negative	UD	UD	Valid	Negative	N/A	N/A	21.1794	2019-nCoV negative
Negative-95	SW-209	N/A	N/A	N/A	Negative	UD	UD	Valid	Negative	UD	UD	Valid	Negative	N/A	N/A	21.2233	2019-nCoV negative
Negative-96	SW-211	N/A	N/A	N/A	Negative	UD	UD	Valid	Negative	UD	UD	Valid	Negative	N/A	N/A	21.2558	2019-nCoV negative
Negative-97	SW-212	N/A	N/A	N/A	Negative	UD	UD	Valid	Negative	UD	UD	Valid	Negative	N/A	N/A	21.2122	2019-nCoV negative
Negative-98	SW-213	N/A	N/A	N/A	Negative	UD	UD	Valid	Negative	UD	UD	Valid	Negative	N/A	N/A	21.1262	2019-nCoV negative
Negative-99	SW-214	N/A	N/A	N/A	Negative	UD	UD	Valid	Negative	UD	UD	Valid	Negative	N/A	N/A	21.1563	2019-nCoV negative
Negative-100	SW-217	N/A	N/A	N/A	Negative	UD	UD	Valid	Negative	UD	UD	Valid	Negative	N/A	N/A	21.1984	2019-nCoV negative
Negative-101	SW-218	N/A	N/A	N/A	Negative	UD	UD	Valid	Negative	UD	UD	Valid	Negative	N/A	N/A	21.3389	2019-nCoV negative
Negative-102	SW-219	N/A	N/A	N/A	Negative	UD	UD	Valid	Negative	UD	UD	Valid	Negative	N/A	N/A	21.1926	2019-nCoV negative
Negative-103	SW-224	N/A	N/A	N/A	Negative	UD	UD	Valid	Negative	UD	UD	Valid	Negative	N/A	N/A	21.1749	2019-nCoV negative
Negative-104	SW-225	N/A	N/A	N/A	Negative	UD	UD	Valid	Negative	UD	UD	Valid	Negative	N/A	N/A	21.269	2019-nCoV negative
Negative-105	SW-226	N/A	N/A	N/A	Negative	UD	UD	Valid	Negative	UD	UD	Valid	Negative	N/A	N/A	21.0028	2019-nCoV negative
Negative-106	SW-228	N/A	N/A	N/A	Negative	UD	UD	Valid	Negative	UD	UD	Valid	Negative	N/A	N/A	21.4892	2019-nCoV negative
Negative-107	SW-229	N/A	N/A	N/A	Negative	UD	UD	Valid	Negative	UD	UD	Valid	Negative	N/A	N/A	21.3627	2019-nCoV negative
Negative-108	SW-230	N/A	N/A	N/A	Negative	UD	UD	Valid	Negative	UD	UD	Valid	Negative	N/A	N/A	21.2871	2019-nCoV negative
Negative-109	SW-231	N/A	N/A	N/A	Negative	UD	UD	Valid	Negative	UD	UD	Valid	Negative	N/A	N/A	21.4617	2019-nCoV negative
Negative-110	SW-232	N/A	N/A	N/A	Negative	UD	UD	Valid	Negative	UD	UD	Valid	Negative	N/A	N/A	21.407	2019-nCoV negative
Negative-111	SW-233	N/A	N/A	N/A	Negative	UD	UD	Valid	Negative	UD	UD	Valid	Negative	N/A	N/A	21.2866	2019-nCoV negative
Negative-112	SW-235	N/A	N/A	N/A	Negative	UD	UD	Valid	Negative	UD	UD	Valid	Negative	N/A	N/A	21.3657	2019-nCoV negative
Negative-113	SW-238	N/A	N/A	N/A	Negative	UD	UD	Valid	Negative	UD	UD	Valid	Negative	N/A	N/A	21.2714	2019-nCoV negative
Negative-114	SW-241	N/A	N/A	N/A	Negative	UD	UD	Valid	Negative	UD	UD	Valid	Negative	N/A	N/A	21.1655	2019-nCoV negative
Negative-115	SW-243	N/A	N/A	N/A	Negative	UD	UD	Valid	Negative	UD	UD	Valid	Negative	N/A	N/A	21.3479	2019-nCoV negative
Negative-116	SW-244	N/A	N/A	N/A	Negative	UD	UD	Valid	Negative	UD	UD	Valid	Negative	N/A	N/A	21.6168	2019-nCoV negative
Negative-117	SW-245	N/A	N/A	N/A	Negative	UD	UD	Valid	Negative	UD	UD	Valid	Negative	N/A	N/A	21.1642	2019-nCoV negative
Negative-118	SW-247	N/A	N/A	N/A	Negative	UD	UD	Valid	Negative	UD	UD	Valid	Negative	N/A	N/A	21.3495	2019-nCoV negative
Negative-119	SW-248	N/A	N/A	N/A	Negative	UD	UD	Valid	Negative	UD	UD	Valid	Negative	N/A	N/A	21.3293	2019-nCoV negative
Negative-120	SW-251	N/A	N/A	N/A	Negative	UD	UD	Valid	Negative	UD	UD	Valid	Negative	N/A	N/A	21.5199	2019-nCoV negative
Negative-121	SW-252	N/A	N/A	N/A	Negative	UD	UD	Valid	Negative	UD	UD	Valid	Negative	N/A	N/A	21.3614	2019-nCoV negative
Negative-122	SW-255	N/A	N/A	N/A	Negative	UD	UD	Valid	Negative	UD	UD	Valid	Negative	N/A	N/A	21.4253	2019-nCoV negative
Negative-123	SW-256	N/A	N/A	N/A	Negative	UD	UD	Valid	Negative	UD	UD	Valid	Negative	N/A	N/A	21.4542	2019-nCoV negative
Negative-124	SW-257	N/A	N/A	N/A	Negative	UD	UD	Valid	Negative	UD	UD	Valid	Negative	N/A	N/A	21.405	2019-nCoV negative
Negative-125	SW-259	N/A	N/A	N/A	Negative	UD	UD	Valid	Negative	UD	UD	Valid	Negative	N/A	N/A	21.3596	2019-nCoV negative
Negative-126	SW-260	N/A	N/A	N/A	Negative	UD	UD	Valid	Negative	UD	UD	Valid	Negative	N/A	N/A	21.5464	2019-nCoV negative
Negative-127	SW-262	N/A	N/A	N/A	Negative	UD	UD	Valid	Negative	UD	UD	Valid	Negative	N/A	N/A	21.4123	2019-nCoV negative
Negative-128	SW-263	N/A	N/A	N/A	Negative	UD	UD	Valid	Negative	UD	UD	Valid	Negative	N/A	N/A	21.3567	2019-nCoV negative
Negative-129	SW-264	N/A	N/A	N/A	Negative	UD	UD	Valid	Negative	UD	UD	Valid	Negative	N/A	N/A	21.6734	2019-nCoV negative
Negative-130	SW-265	N/A	N/A	N/A	Negative	UD	UD	Valid	Negative	UD	UD	Valid	Negative	N/A	N/A	21.498	2019-nCoV negative
Negative-131	SW-266	N/A	N/A	N/A	Negative	UD	UD	Valid	Negative	UD	UD	Valid	Negative	N/A	N/A	21.5281	2019-nCoV negative
Negative-132	SW-267	N/A	N/A	N/A	Negative	UD	UD	Valid	Negative	UD	UD	Valid	Negative	N/A	N/A	21.1362	2019-nCoV negative
Negative-133	SW-268	N/A	N/A	N/A	Negative	UD	UD	Valid	Negative	UD	UD	Valid	Negative	N/A	N/A	21.7809	2019-nCoV negative
Negative-134	SW-270	N/A	N/A	N/A	Negative	UD	UD	Valid	Negative	UD	UD	Valid	Negative	N/A	N/A	21.4394	2019-nCoV negative
Negative-135	SW-272	N/A	N/A	N/A	Negative	UD	UD	Valid	Negative	UD	UD	Valid	Negative	N/A	N/A	21.289	2019-nCoV negative
Negative-136	SW-274	N/A	N/A	N/A	Negative	UD	UD	Valid	Negative	UD	UD	Valid	Negative	N/A	N/A	21.786	2019-nCoV negative
Negative-137	SW-277	N/A	N/A	N/A	Negative	UD	UD	Valid	Negative	UD	UD	Valid	Negative	N/A	N/A	21.6751	2019-nCoV negative
Negative-138	SW-279	N/A	N/A	N/A	Negative	UD	UD	Valid	Negative	UD	UD	Valid	Negative	N/A	N/A	22.1162	2019-nCoV negative
Negative-139	SW-282	N/A	N/A	N/A	Negative	UD	UD	Valid	Negative	UD	UD	Valid	Negative	N/A	N/A	21.9153	2019-nCoV negative
Negative-140	SW-283	N/A	N/A	N/A	Negative	UD	UD	Valid	Negative	UD	UD	Valid	Negative	N/A	N/A	21.8451	2019-nCoV negative
Negative-141	SW-284	N/A	N/A	N/A	Negative	UD	UD	Valid	Negative	UD	UD	Valid	Negative	N/A	N/A	21.7881	2019-nCoV negative
Negative-142	SW-287	N/A	N/A	N/A	Negative	UD	UD	Valid	Negative	UD	UD	Valid	Negative	N/A	N/A	22.0092	2019-nCoV negative
Negative-143	SW-289	N/A	N/A	N/A	Negative	UD	UD	Valid	Negative	UD	UD	Valid	Negative	N/A	N/A	21.8474	2019-nCoV negative
Negative-144	SW-290	N/A	N/A	N/A	Negative	UD	UD	Valid	Negative	UD	UD	Valid	Negative	N/A	N/A	21.7278	2019-nCoV negative
Negative-145	SW-291	N/A	N/A	N/A	Negative	UD	UD	Valid	Negative	UD	UD	Valid	Negative	N/A	N/A	21.8456	2019-nCoV negative
Negative-146	SW-292	N/A	N/A	N/A	Negative	UD	UD	Valid	Negative	UD	UD	Valid	Negative	N/A	N/A	21.8876	2019-nCoV negative
Negative-147	SW-293	N/A	N/A	N/A	Negative	UD	UD	Valid	Negative	UD	UD	Valid	Negative	N/A	N/A	22.0075	2019-nCoV negative
Negative-148	SW-295	N/A	N/A	N/A	Negative	UD	UD	Valid	Negative	UD	UD	Valid	Negative	N/A	N/A	21.5814	2019-nCoV negative
Negative-149	SW-297	N/A	N/A	N/A	Negative	UD	UD	Valid	Negative	UD	UD	Valid	Negative	N/A	N/A	21.85	2019-nCoV negative
Negative-150	SW-298	N/A	N/A	N/A	Negative	UD	UD	Valid	Negative	UD	UD	Valid	Negative	N/A	N/A	21.6371	2019-nCoV negative
1. Individual samples and pooled samples in swab specimen pooling test (S2 Table)
2. Result of pooling test (Table 6, S3 Table)
Samples Tested Individually	Comparator Method Result (Reference Kit)						Samples Tested Individually	Comparator Method Result (Reference Kit)
Candidate Test Result (SCVM)	Positive	Negative					Candidate Test Result (NCVM)	Positive	Negative
Positive	30	0		PPA(%)	100		Positive	30	0		PPA(%)	100
Negative	0	150		NPA(%)	100		Negative	0	150		NPA(%)	100
Samples Tested in 5-sample pool	Expected Result (Reference Kit)						Samples Tested in 5-sample pool	Expected Result (Reference Kit)
Pooled Test Result (SCVM)	Positive	Negative					Pooled Test Result (NCVM)	Positive	Negative
Positive	27	0		PPA(%)	90		Positive	28	0		PPA(%)	93.3333
Negative	3	30		NPA(%)	100		Negative	2	30		NPA(%)	100
Samples Tested in a 5-sample Pool	Expected Result						Samples Tested in a 5-sample Pool	Expected Result
	Individual Samples with 31 < Ct < 34							Individual Samples with 36 < Ct < 39
Pooled Test Result (SCVM)	Positive	Negative		Individual Samples with 31 < Ct < 34			Pooled Test Result (NCVM)	Positive	Negative		Individual Samples with 31 < Ct < 34
Positive	5	0		PPA(%)	0.625		Positive	6	0		PPA(%)	0.75
Negative	3	0		NPA(%)	N/A		Negative	2	0		NPA(%)	N/A
Samples Tested in a 5-sample Pool	Expected Result						Samples Tested in a 5-sample Pool	Expected Result
	Individual Samples with 28 < Ct < 31							Individual Samples with 33 < Ct < 36
Pooled Test Result (SCVM)	Positive	Negative		Individual Samples with 28 < Ct < 31			Pooled Test Result (NCVM)	Positive	Negative		Individual Samples with 28 < Ct < 31
Positive	3	0		PPA(%)	1		Positive	2	0		PPA(%)	1
Negative	0	0		NPA(%)	N/A		Negative	0	0		NPA(%)	N/A
Samples Tested in a 5-sample Pool	Expected Result						Samples Tested in a 5-sample Pool	Expected Result
	Individual Samples with Ct < 28							Individual Samples with Ct < 33
Pooled Test Result (SCVM)	Positive	Negative		Individual Samples with Ct < 28			Pooled Test Result (NCVM)	Positive	Negative		Individual Samples with Ct < 28
Positive	19	0		PPA(%)	1		Positive	20	0		PPA(%)	1
Negative	0	0		NPA(%)	N/A		Negative	0	0		NPA(%)	N/A
Samples Tested in a 5-sample Pool	Expected Result						Samples Tested in a 5-sample Pool	Expected Result
	All Individual Samples							All Individual Samples
Pooled Test Result (SCVM)	Positive	Negative		All Individual Samples			Pooled Test Result (NCVM)	Positive	Negative		All Individual Samples
Positive	27	0		PPA(%)	0.9		Positive	28	0		PPA(%)	0.933333
Negative	3	30		NPA(%)	100		Negative	2	30		NPA(%)	100
3. Comparision of Ct values in individual samples and pooled samples. (Fig 3)
SCVM
No.	Pan-Sarbecovirus gene		SARS-CoV-2 gene
	Individual sample	Pooled Sample	Individual sample	Pooled Sample
1	25.66	27.74	25.3	27.15
2	31.25	33.75	29.47	31.19
3	28.08	30.41	27.48	29.55
4	34.02	31.32	31.58	32.91
5	25.09	26.24	24.22	25.44
6	19.38	21.03	19.27	20.33
7	16.96	18.51	16.95	18.07
8	33.91	33.12	32.32	33.7
9	14.94	16.09	15.03	16.14
10	8.89	10.18	9.05	10.38
11	30.05	31.68	28.63	29.6
12	24.05	25.14	23.4	24.79
13	34.01	33.12	32.08	33.88
14	29.56	31.1	28.53	30.02
15	25.78	27.06	25.4	26.45
16	27.08	28.39	26.74	27.69
17	27.53	28.6	27.19	28.04
18	21.58	23	21	21.89
19	34.04	34.42	31.9	33.55
20	32.49	30.21	31.21	32.21
21	20.55	21.97	20.52	21.52
22	21.94	22.89	21.2	22.08
23	18.66	20.1	18.63	19.92
24	22.38	24.09	22.27	23.53
25	10.34	11.53	10.53	11.73
26	19.97	20.5	19.61	20.33
27	20.01	21.27	18.25	19.45
NCVM
No.	Pan-Sarbecovirus gene		SARS-CoV-2 gene
	Individual sample	Pooled Sample	Individual sample	Pooled Sample
1	29.6	32.45	29.43	32.21
2	34.5	36.08	34.29	36.58
3	33.07	34.9	32.96	34.68
4	37.18	36.34	36.22	38.23
5	29.09	31.22	28.49	30.34
6	24	27.71	23.83	25.9
7	21.13	23.05	21.41	22.82
8	18.81	21.1	19.31	21.42
9	37.88	38.46	37.39	38.94
10	12.56	14.61	13.4	15.36
11	33.48	35.76	32.98	35.28
12	28	31.09	27.85	30.46
13	36.24	35.39	36.04	37.68
14	33.35	34.72	32.97	35.16
15	29.76	31.47	30.04	31.35
16	34.71	33.31	34.19	36.26
17	31.5	33.18	31.32	33.04
18	25.74	27.15	25.29	26.63
19	36.79	36.95	36.16	37.27
20	35.36	37.77	36.27	37.35
21	37.44	36.28	37.05	38.44
22	24.66	26.46	24.96	26.49
23	25.24	28.01	24.85	27.37
24	22.69	25.16	23.08	25.02
25	26.44	28.9	26.59	28.9
26	14.05	15.96	14.87	16.75
27	23.23	26.21	23.62	26.23
28	23.96	27.01	21.97	23.93

## Sheet: Clinical Performance_Saliva
	NPS/OPS (Swab)																	Saliva
Specimen Type	No.	Day from symtom onset	Date of Test	Confirmation Test						AccuPower® SARS-CoV-2 Multiplex Real-Time RT-PCR Kit(SCVM)				AccuPower® COVID-19 Multiplex Real-Time RT-PCR Kit(NCVM)				Specimen Type	AccuPower® SARS-CoV-2 Multiplex Real-Time RT-PCR Kit(SCVM)				AccuPower® COVID-19 Multiplex Real-Time RT-PCR Kit(NCVM)
				*Kit name	IC	E gene	RdRp gene	N gene	Result	IPC	Pan-Sarbecovirus gene	SARS-CoV-2 gene	Result	IPC	Pan-Sarbecovirus gene	SARS-CoV-2 gene	Result		IPC	Pan-Sarbecovirus gene	SARS-CoV-2 gene	Result	IPC	Pan-Sarbecovirus gene	SARS-CoV-2 gene	Result
NPS/OPS	1	8	2021-04-25	Seegene	valid	36.08	35.01	36.29	Positive	Valid	33.24	33.44	SARS-CoV-2	Valid	39.34	37.58	SARS-CoV-2	Saliva	Valid	16.56	15.88	SARS-CoV-2	Valid	19.61	19.59	SARS-CoV-2
NPS/OPS	2	-	2021-04-25	SD	valid	N/A	N/A	-	Negaive	Valid	UD	UD	Negative	Valid	UD	UD	Negative	Saliva	Valid	UD	UD	Negative	Valid	UD	UD	Negative
NPS/OPS	3	-	2021-04-25	SD	valid	N/A	N/A	-	Negaive	Valid	UD	UD	Negative	Valid	UD	UD	Negative	Saliva	Valid	UD	UD	Negative	Valid	UD	UD	Negative
NPS/OPS	4	10	2021-04-25	Seegene	valid	28.7	27.8	27.49	Positive	Valid	28.06	26.77	SARS-CoV-2	Valid	31.7	30.83	SARS-CoV-2	Saliva	Valid	10.53	10.32	SARS-CoV-2	Valid	13.42	12.56	SARS-CoV-2
NPS/OPS	5	Asymptom	2021-04-25	Seegene	valid	31.78	31.58	30.9	Positive	Valid	34.18	32.67	SARS-CoV-2	Valid	37.33	37.27	SARS-CoV-2	Saliva	Valid	27.44	26.18	SARS-CoV-2	Valid	29.98	29.63	SARS-CoV-2
NPS/OPS	6	9	2021-04-25	Seegene	valid	18.76	18.12	18.6	Positive	Valid	33.26	32.37	SARS-CoV-2	Valid	37.47	36.03	SARS-CoV-2	Saliva	Valid	18.56	15.16	SARS-CoV-2	Valid	22.49	18.67	SARS-CoV-2
NPS/OPS	7	Asymptom	2021-04-25	Seegene	valid	18.68	22.6	16.69	Positive	Valid	30.31	28.98	SARS-CoV-2	Valid	33.32	32.96	SARS-CoV-2	Saliva	Valid	27.64	26.23	SARS-CoV-2	Valid	30.55	30.06	SARS-CoV-2
NPS/OPS	8	-	2021-04-25	SD	valid	N/A	N/A	-	Negaive	Valid	UD	UD	Negative	Valid	UD	UD	Negative	Saliva	Valid	UD	UD	Negative	Valid	UD	UD	Negative
NPS/OPS	9	Asymptom	2021-04-25	SD	valid	33.85	32.44	-	Positive	Valid	18.11	17.32	SARS-CoV-2	Valid	21.51	20.15	SARS-CoV-2	Saliva	Valid	16.6	15.47	SARS-CoV-2	Valid	19.99	18.63	SARS-CoV-2
NPS/OPS	10	-	2021-04-25	SD	valid	N/A	N/A	-	Negaive	Valid	UD	UD	Negative	Valid	UD	UD	Negative	Saliva	Valid	UD	UD	Negative	Valid	UD	UD	Negative
NPS/OPS	11	-	2021-04-25	SD	valid	N/A	N/A	-	Negaive	Valid	UD	UD	Negative	Valid	UD	UD	Negative	Saliva	Valid	UD	UD	Negative	Valid	UD	UD	Negative
NPS/OPS	12	4	2021-04-25	SD	valid	19.53	17.5	-	Positive	Valid	30.04	28.38	SARS-CoV-2	Valid	33.45	32.36	SARS-CoV-2	Saliva	Valid	20.33	18.91	SARS-CoV-2	Valid	24.78	23.18	SARS-CoV-2
NPS/OPS	13	4	2021-04-25	Seegene	valid	12.16	14.19	11.76	Positive	Valid	25.62	24.31	SARS-CoV-2	Valid	28.84	28.41	SARS-CoV-2	Saliva	Valid	14.67	13.03	SARS-CoV-2	Valid	17.62	16.2	SARS-CoV-2
NPS/OPS	14	4	2021-04-25	Seegene	valid	11.67	10.95	11.68	Positive	Valid	27.37	26.22	SARS-CoV-2	Valid	30.04	29.66	SARS-CoV-2	Saliva	Valid	31.37	30.01	SARS-CoV-2	Valid	35.58	34.75	SARS-CoV-2
NPS/OPS	15	1	2021-04-25	SD	valid	13.85	14.19	-	Positive	Valid	19.2	18.88	SARS-CoV-2	Valid	22.55	21.34	SARS-CoV-2	Saliva	Valid	28.72	27.51	SARS-CoV-2	Valid	31.54	31.4	SARS-CoV-2
NPS/OPS	16	4	2021-04-25	Seegene	valid	14.39	14.03	14.9	Positive	Valid	25.73	24.42	SARS-CoV-2	Valid	28.28	27.82	SARS-CoV-2	Saliva	Valid	26.81	25.13	SARS-CoV-2	Valid	30.15	29.38	SARS-CoV-2
NPS/OPS	17	-	2021-04-25	SD	valid	N/A	N/A	-	Negaive	Valid	UD	UD	Negative	Valid	UD	UD	Negative	Saliva	Valid	UD	UD	Negative	Valid	UD	UD	Negative
NPS/OPS	18	-	2021-04-25	SD	valid	N/A	N/A	-	Negaive	Valid	UD	UD	Negative	Valid	UD	UD	Negative	Saliva	Valid	UD	UD	Negative	Valid	UD	UD	Negative
NPS/OPS	19	-	2021-04-25	SD	valid	N/A	N/A	-	Negaive	Valid	UD	UD	Negative	Valid	43.2	UD	Negative	Saliva	Valid	UD	UD	Negative	Valid	UD	UD	Negative
NPS/OPS	20	-	2021-04-25	SD	valid	N/A	N/A	-	Negaive	Valid	UD	UD	Negative	Valid	UD	UD	Negative	Saliva	Valid	UD	UD	Negative	Valid	UD	UD	Negative
NPS/OPS	21	Asymptom	2021-04-25	SD	valid	16.65	20.04	-	Positive	Valid	12.98	12.26	SARS-CoV-2	Valid	16.49	14.39	SARS-CoV-2	Saliva	Valid	27.16	25.85	SARS-CoV-2	Valid	30.31	29.64	SARS-CoV-2
NPS/OPS	22	Asymptom	2021-04-25	SD	valid	16.65	15.94	-	Positive	Valid	33.05	33.61	SARS-CoV-2	Valid	39.71	38.82	SARS-CoV-2	Saliva	Valid	26.12	22.19	SARS-CoV-2	Valid	31.67	28.2	SARS-CoV-2
NPS/OPS	23	-	2021-04-25	SD	valid	N/A	N/A	-	Negaive	Valid	UD	UD	Negative	Valid	UD	UD	Negative	Saliva	Valid	UD	UD	Negative	Valid	UD	UD	Negative
NPS/OPS	24	-	2021-04-25	SD	valid	N/A	N/A	-	Negaive	Valid	UD	UD	Negative	Valid	UD	UD	Negative	Saliva	Valid	UD	UD	Negative	Valid	UD	UD	Negative
NPS/OPS	25	6	2021-04-25	Seegene	valid	17.79	17.74	18.12	Positive	Valid	20.99	21.42	SARS-CoV-2	Valid	24.46	24.1	SARS-CoV-2	Saliva	Valid	23.1	23.09	SARS-CoV-2	Valid	26.42	26.89	SARS-CoV-2
NPS/OPS	26	3	2021-04-25	Seegene	valid	12.06	14.15	15.39	Positive	Valid	26.01	24.93	SARS-CoV-2	Valid	29.63	29.22	SARS-CoV-2	Saliva	Valid	26.03	24.04	SARS-CoV-2	Valid	29.09	28.06	SARS-CoV-2
NPS/OPS	27	Asymptom	2021-04-25	SD	valid	26.74	24.95		Positive	Valid	13.79	12.93	SARS-CoV-2	Valid	17.5	15.55	SARS-CoV-2	Saliva	Valid	18.45	17.84	SARS-CoV-2	Valid	22.23	21.8	SARS-CoV-2
NPS/OPS	28	Asymptom	2021-04-25	SD	valid	31.04	30.4		Positive	Valid	24.96	23.53	SARS-CoV-2	Valid	28.09	27.22	SARS-CoV-2	Saliva	Valid	28.5	27.14	SARS-CoV-2	Valid	31.3	30.66	SARS-CoV-2
NPS/OPS	29	Asymptom	2021-04-25	SD	valid	17.72	17.52		Positive	Valid	17.54	16.77	SARS-CoV-2	Valid	21	19.21	SARS-CoV-2	Saliva	Valid	11.77	10.51	SARS-CoV-2	Valid	15.39	13.56	SARS-CoV-2
NPS/OPS	30	-	2021-04-25	SD	valid	N/A	N/A	-	Negaive	Valid	UD	UD	Negative	Valid	UD	UD	Negative	Saliva	Valid	UD	UD	Negative	Valid	UD	UD	Negative
NPS/OPS	31	-	2021-04-25	SD	valid	N/A	N/A	-	Negaive	Valid	UD	UD	Negative	Valid	UD	UD	Negative	Saliva	Valid	UD	UD	Negative	Valid	UD	UD	Negative
NPS/OPS	32	-	2021-04-25	SD	valid	N/A	N/A	-	Negaive	Valid	UD	UD	Negative	Valid	UD	UD	Negative	Saliva	Valid	UD	UD	Negative	Valid	UD	UD	Negative
NPS/OPS	33	5	2021-04-25	Seegene	valid	12.32	11.9	11.95	Positive	Valid	22.88	22.11	SARS-CoV-2	Valid	25.81	25.62	SARS-CoV-2	Saliva	Valid	21.86	15.92	SARS-CoV-2	Valid	29.07	23.55	SARS-CoV-2
NPS/OPS	34	-	2021-04-25	SD	valid	N/A	N/A	-	Negaive	Valid	UD	UD	Negative	Valid	UD	UD	Negative	Saliva	Valid	UD	UD	Negative	Valid	UD	UD	Negative
NPS/OPS	35	-	2021-04-25	SD	valid	N/A	N/A	-	Negaive	Valid	UD	UD	Negative	Valid	UD	UD	Negative	Saliva	Valid	UD	UD	Negative	Valid	UD	UD	Negative
NPS/OPS	36	-	2021-04-25	SD	valid	N/A	N/A	-	Negaive	Valid	UD	UD	Negative	Valid	UD	UD	Negative	Saliva	Valid	UD	UD	Negative	Valid	UD	UD	Negative
NPS/OPS	37	2	2021-04-25	SD	valid	20.83	20.69	-	Positive	Valid	16.74	15.16	SARS-CoV-2	Valid	20.18	18.35	SARS-CoV-2	Saliva	Valid	20.12	18.85	SARS-CoV-2	Valid	23.53	23.04	SARS-CoV-2
NPS/OPS	38	1	2021-04-25	SD	valid	17.7	17.58	-	Positive	Valid	21.48	20.72	SARS-CoV-2	Valid	24.82	23.74	SARS-CoV-2	Saliva	Valid	15.05	14.28	SARS-CoV-2	Valid	18.36	17.02	SARS-CoV-2
NPS/OPS	39	-	2021-04-25	SD	valid	N/A	N/A	-	Negaive	Valid	UD	UD	Negative	Valid	UD	UD	Negative	Saliva	Valid	UD	UD	Negative	Valid	UD	UD	Negative
NPS/OPS	40	-	2021-04-25	SD	valid	N/A	N/A	-	Negaive	Valid	UD	UD	Negative	Valid	UD	UD	Negative	Saliva	Valid	UD	UD	Negative	Valid	UD	UD	Negative
NPS/OPS	41	-	2021-04-25	SD	valid	N/A	N/A	-	Negaive	Valid	UD	UD	Negative	Valid	UD	UD	Negative	Saliva	Valid	UD	UD	Negative	Valid	UD	UD	Negative
NPS/OPS	42	-	2021-04-25	SD	valid	N/A	N/A	-	Negaive	Valid	UD	UD	Negative	Valid	UD	UD	Negative	Saliva	Valid	UD	35.28	Negative	Valid	UD	UD	Negative
NPS/OPS	43	-	2021-04-25	SD	valid	N/A	N/A	-	Negaive	Valid	UD	UD	Negative	Valid	UD	UD	Negative	Saliva	Valid	UD	UD	Negative	Valid	UD	UD	Negative
NPS/OPS	44	-	2021-04-25	SD	valid	N/A	N/A	-	Negaive	Valid	UD	UD	Negative	Valid	UD	UD	Negative	Saliva	Valid	UD	UD	Negative	Valid	UD	UD	Negative
NPS/OPS	45	-	2021-04-25	SD	valid	N/A	N/A	-	Negaive	Valid	UD	UD	Negative	Valid	UD	UD	Negative	Saliva	Valid	UD	UD	Negative	Valid	UD	UD	Negative
NPS/OPS	46	-	2021-04-25	SD	valid	N/A	N/A	-	Negaive	Valid	UD	UD	Negative	Valid	UD	UD	Negative	Saliva	Valid	UD	UD	Negative	Valid	UD	UD	Negative
NPS/OPS	47	1	2021-04-25	SD	valid	27.82	28.43	-	Positive	Valid	33.5	33.45	SARS-CoV-2	Valid	39.57	38.57	SARS-CoV-2	Saliva	Valid	14.42	13.31	SARS-CoV-2	Valid	17.99	17.24	SARS-CoV-2
NPS/OPS	48	4	2021-04-25	SD	valid	19.24	17.76	-	Positive	Valid	24.24	23.49	SARS-CoV-2	Valid	27.53	27.63	SARS-CoV-2	Saliva	Valid	15.2	13.52	SARS-CoV-2	Valid	19.48	17.2	SARS-CoV-2
NPS/OPS	49	7	2021-04-25	Seegene	valid	23.08	22.56	24.13	Positive	Valid	24.65	24.03	SARS-CoV-2	Valid	28.22	28.32	SARS-CoV-2	Saliva	Valid	33.09	29.9	SARS-CoV-2	Valid	37.96	34.87	SARS-CoV-2
NPS/OPS	50	1	2021-04-25	Seegene	valid	18.1	18.54	17.21	Positive	Valid	18.87	18.27	SARS-CoV-2	Valid	22.48	22.1	SARS-CoV-2	Saliva	Valid	11.13	9.99	SARS-CoV-2	Valid	17.12	13.69	SARS-CoV-2
NPS/OPS	51	-	2021-04-25	SD	valid	N/A	N/A	-	Negaive	Valid	UD	UD	Negative	Valid	UD	UD	Negative	Saliva	Valid	UD	UD	Negative	Valid	UD	UD	Negative
NPS/OPS	52	-	2021-04-25	SD	valid	N/A	N/A	-	Negaive	Valid	UD	UD	Negative	Valid	UD	UD	Negative	Saliva	Valid	UD	UD	Negative	Valid	UD	UD	Negative
NPS/OPS	53	-	2021-04-25	SD	valid	N/A	N/A	-	Negaive	Valid	UD	UD	Negative	Valid	UD	UD	Negative	Saliva	Valid	UD	UD	Negative	Valid	UD	UD	Negative
NPS/OPS	54	-	2021-04-25	SD	valid	N/A	N/A	-	Negaive	Valid	UD	UD	Negative	Valid	UD	UD	Negative	Saliva	Valid	UD	UD	Negative	Valid	UD	UD	Negative
NPS/OPS	55	Asymptom	2021-04-25	Seegene	valid	31.75	31.4	33.19	Positive	Valid	21.6	20.53	SARS-CoV-2	Valid	25.34	25.01	SARS-CoV-2	Saliva	Valid	24.13	13.48	SARS-CoV-2	Valid	30.55	24.75	SARS-CoV-2
NPS/OPS	56	-	2021-04-25	SD	valid	N/A	N/A	-	Negaive	Valid	UD	UD	Negative	Valid	UD	UD	Negative	Saliva	Valid	UD	UD	Negative	Valid	UD	UD	Negative
NPS/OPS	57	2	2021-04-25	Seegene	valid	17.26	18.17	16.12	Positive	Valid	16.67	15.46	SARS-CoV-2	Valid	20.86	19.84	SARS-CoV-2	Saliva	Valid	17.08	16.41	SARS-CoV-2	Valid	21.1	20.16	SARS-CoV-2
NPS/OPS	58	2	2021-04-25	SD	valid	21.16	20.55	-	Positive	Valid	22.12	21.12	SARS-CoV-2	Valid	26.07	25.89	SARS-CoV-2	Saliva	Valid	18.34	12.7	SARS-CoV-2	Valid	23.82	16.64	SARS-CoV-2
NPS/OPS	59	Asymptom	2021-04-25	SD	valid	17.79	17.06	-	Positive	Valid	23.7	23.01	SARS-CoV-2	Valid	27.22	27.2	SARS-CoV-2	Saliva	Valid	24.08	22.12	SARS-CoV-2	Valid	27.24	26.33	SARS-CoV-2
NPS/OPS	60	Asymptom	2021-04-25	Seegene	valid	23.39	22.76	22.91	Positive	Valid	32.05	30.94	SARS-CoV-2	Valid	35.5	34.54	SARS-CoV-2	Saliva	Valid	34.56	31.46	SARS-CoV-2	Valid	37.19	36.73	SARS-CoV-2
NPS/OPS	61	-	2021-06-28	SD	valid	N/A	N/A	-	Negaive	Valid	UD	UD	Negative	Valid	UD	UD	Negative	Saliva	Valid	UD	UD	Negative	Valid	UD	UD	Negative
NPS/OPS	62	-	2021-06-28	SD	valid	N/A	N/A	-	Negaive	Valid	UD	UD	Negative	Valid	UD	UD	Negative	Saliva	Valid	UD	UD	Negative	Valid	UD	UD	Negative
NPS/OPS	63	-	2021-06-28	SD	valid	N/A	N/A	-	Negaive	Valid	UD	UD	Negative	Valid	UD	UD	Negative	Saliva	Valid	UD	UD	Negative	Valid	UD	UD	Negative
NPS/OPS	64	-	2021-06-28	SD	valid	N/A	N/A	-	Negaive	Valid	UD	UD	Negative	Valid	UD	UD	Negative	Saliva	Valid	UD	UD	Negative	Valid	UD	UD	Negative
NPS/OPS	65	-	2021-06-28	SD	valid	N/A	N/A	-	Negaive	Valid	UD	UD	Negative	Valid	UD	UD	Negative	Saliva	Valid	UD	UD	Negative	Valid	UD	UD	Negative
NPS/OPS	66	-	2021-06-28	SD	valid	N/A	N/A	-	Negaive	Valid	UD	UD	Negative	Valid	UD	UD	Negative	Saliva	Valid	UD	UD	Negative	Valid	UD	UD	Negative
NPS/OPS	67	-	2021-06-28	SD	valid	N/A	N/A	-	Negaive	Valid	UD	35.44	Negative	Valid	UD	UD	Negative	Saliva	Valid	UD	UD	Negative	Valid	UD	UD	Negative
NPS/OPS	68	-	2021-06-28	SD	valid	N/A	N/A	-	Negaive	Valid	UD	UD	Negative	Valid	UD	UD	Negative	Saliva	Valid	UD	UD	Negative	Valid	UD	UD	Negative
NPS/OPS	69	-	2021-06-28	SD	valid	N/A	N/A	-	Negaive	Valid	UD	UD	Negative	Valid	UD	UD	Negative	Saliva	Valid	UD	UD	Negative	Valid	UD	UD	Negative
NPS/OPS	70	-	2021-06-28	SD	valid	N/A	N/A	-	Negaive	Valid	UD	UD	Negative	Valid	UD	UD	Negative	Saliva	Valid	UD	UD	Negative	Valid	UD	UD	Negative
NPS/OPS	71	7	2021-06-28	Seegene	valid	27.63	27.7	26.77	Positive	Valid	UD	UD	Negative	Valid	UD	UD	Negative	Saliva	Valid	32.27	30.98	SARS-CoV-2	Valid	35.29	34.14	SARS-CoV-2
NPS/OPS	72	Asymptom	2021-06-28	Seegene	valid	25.94	25.38	25.79	Positive	Valid	30.23	29.14	SARS-CoV-2	Valid	33.65	33.26	SARS-CoV-2	Saliva	Valid	23.55	23.02	SARS-CoV-2	Valid	26.93	26.91	SARS-CoV-2
NPS/OPS	73	9	2021-06-28	Seegene	valid	30.07	29.78	30.42	Positive	Valid	34.84	33.59	SARS-CoV-2	Valid	37.72	37.22	SARS-CoV-2	Saliva	Valid	26.25	25.24	SARS-CoV-2	Valid	29.86	29.39	SARS-CoV-2
NPS/OPS	74	8	2021-06-28	Seegene	valid	23.78	23.09	23.75	Positive	Valid	34.54	33.19	SARS-CoV-2	Valid	39.33	37.47	SARS-CoV-2	Saliva	Valid	21.33	20.74	SARS-CoV-2	Valid	37.43	37.03	SARS-CoV-2
NPS/OPS	75	7	2021-06-28	Seegene	valid	36.17	38.99	35.86	Positive	Valid	30.3	29.09	SARS-CoV-2	Valid	33.54	33.06	SARS-CoV-2	Saliva	Valid	21.79	21.19	SARS-CoV-2	Valid	24.59	24.27	SARS-CoV-2
NPS/OPS	76	4	2021-06-28	Seegene	valid	11.4	10.5	11.21	Positive	Valid	30.7	29.42	SARS-CoV-2	Valid	34.12	33.47	SARS-CoV-2	Saliva	Valid	31.23	29.82	SARS-CoV-2	Valid	33.99	33.11	SARS-CoV-2
NPS/OPS	77	18	2021-06-28	Seegene	valid	32.74	32.98	33.66	Positive	Valid	34.45	33.82	SARS-CoV-2	Valid	39.76	38.69	SARS-CoV-2	Saliva	Valid	25.11	23.97	SARS-CoV-2	Valid	31.87	28.96	SARS-CoV-2
NPS/OPS	78	7	2021-06-28	Seegene	valid	29.25	28.68	29.43	Positive	Valid	25.34	24.38	SARS-CoV-2	Valid	31.02	29.13	SARS-CoV-2	Saliva	Valid	17.5	16.97	SARS-CoV-2	Valid	23.46	20.73	SARS-CoV-2
NPS/OPS	79	8	2021-06-28	Seegene	valid	27.04	26358	27.36	Positive	Valid	20.24	19.74	SARS-CoV-2	Valid	26.14	24.09	SARS-CoV-2	Saliva	Valid	25.85	24.06	SARS-CoV-2	Valid	33.87	28.58	SARS-CoV-2
NPS/OPS	80	8	2021-06-28	Seegene	valid	33.1	32.47	33.4	Positive	Valid	31.05	30.54	SARS-CoV-2	Valid	37.57	34.47	SARS-CoV-2	Saliva	Valid	33.98	30.96	SARS-CoV-2	Valid	37.46	36	SARS-CoV-2
NPS/OPS	81	9	2021-06-28	Seegene	valid	35.15	34.16	33.8	Positive	Valid	28.22	27.12	SARS-CoV-2	Valid	34.34	32	SARS-CoV-2	Saliva	Valid	28.78	27.58	SARS-CoV-2	Valid	35.77	32.48	SARS-CoV-2
NPS/OPS	82	8	2021-06-28	Seegene	valid	34.02	33.61	34.67	Positive	Valid	17.99	17.92	SARS-CoV-2	Valid	23.28	21.68	SARS-CoV-2	Saliva	Valid	26.05	25.26	SARS-CoV-2	Valid	32.03	30.18	SARS-CoV-2
NPS/OPS	83	8	2021-06-28	Seegene	valid	28.37	27.85	30.06	Positive	Valid	23.3	21.13	SARS-CoV-2	Valid	29.64	25.21	SARS-CoV-2	Saliva	Valid	31.77	31.65	SARS-CoV-2	Valid	39.08	36.36	SARS-CoV-2
NPS/OPS	84	13	2021-06-28	Seegene	valid	29.14	28.57	31.16	Positive	Valid	23.01	21.88	SARS-CoV-2	Valid	28.49	26.18	SARS-CoV-2	Saliva	Valid	29.69	26.23	SARS-CoV-2	Valid	36.09	31.21	SARS-CoV-2
NPS/OPS	85	11	2021-06-28	Seegene	valid	32.07	32.14	31.96	Positive	Valid	30.57	29.04	SARS-CoV-2	Valid	36.62	33.67	SARS-CoV-2	Saliva	Valid	30.92	29.41	SARS-CoV-2	Valid	37.5	33.99	SARS-CoV-2
NPS/OPS	86	20	2021-06-28	Seegene	valid	32.54	34.51	32.13	Positive	Valid	23.65	22.83	SARS-CoV-2	Valid	29.38	27.4	SARS-CoV-2	Saliva	Valid	24.52	23.53	SARS-CoV-2	Valid	30.72	28.23	SARS-CoV-2
NPS/OPS	87	22	2021-06-28	Seegene	valid	34.6	35.11	34.98	Positive	Valid	17.35	17.4	SARS-CoV-2	Valid	23.31	21.31	SARS-CoV-2	Saliva	Valid	29.13	28.42	SARS-CoV-2	Valid	35.44	32.84	SARS-CoV-2
* Kit name: SD; STANDARDTM M nCoV Real-Time Detection kit, Seegene; Allplex™ SARS-CoV-2 Assay
1. Clinical performance of Accupower Kits in saliva and NPS/OPS samples (Fig 4)
No.	Day from symtom onset	SCVM					No.	Day from symtom onset	NCVM
		Swab		Saliva					Swab		Saliva
		Pan-Sarbecovirus gene	SARS-CoV-2 gene	Pan-Sarbecovirus gene	SARS-CoV-2 gene				Pan-Sarbecovirus gene	SARS-CoV-2 gene	Pan-Sarbecovirus gene	SARS-CoV-2 gene
1	8	33.24	33.44	16.56	15.88		1	8	39.34	37.58	19.61	19.59
4	10	28.06	26.77	10.53	10.32		4	10	31.7	30.83	13.42	12.56
5	30	34.18	32.67	27.44	26.18		5	30	37.33	37.27	29.98	29.63
6	9	33.26	32.37	18.56	15.16		6	9	37.47	36.03	22.49	18.67
7	30	30.31	28.98	27.64	26.23		7	30	33.32	32.96	30.55	30.06
9	30	18.11	17.32	16.6	15.47		9	30	21.51	20.15	19.99	18.63
12	4	30.04	28.38	20.33	18.91		12	4	33.45	32.36	24.78	23.18
13	4	25.62	24.31	14.67	13.03		13	4	28.84	28.41	17.62	16.2
14	4	27.37	26.22	31.37	30.01		14	4	30.04	29.66	35.58	34.75
15	1	19.2	18.88	28.72	27.51		15	1	22.55	21.34	31.54	31.4
16	4	25.73	24.42	26.81	25.13		16	4	28.28	27.82	30.15	29.38
21	30	12.98	12.26	27.16	25.85		21	30	16.49	14.39	30.31	29.64
22	30	33.05	33.61	26.12	22.19		22	30	39.71	38.82	31.67	28.2
25	6	20.99	21.42	23.1	23.09		25	6	24.46	24.1	26.42	26.89
26	3	26.01	24.93	26.03	24.04		26	3	29.63	29.22	29.09	28.06
27	30	13.79	12.93	18.45	17.84		27	30	17.5	15.55	22.23	21.8
28	30	24.96	23.53	28.5	27.14		28	30	28.09	27.22	31.3	30.66
29	30	17.54	16.77	11.77	10.51		29	30	21	19.21	15.39	13.56
33	5	22.88	22.11	21.86	15.92		33	5	25.81	25.62	29.07	23.55
37	2	16.74	15.16	20.12	18.85		37	2	20.18	18.35	23.53	23.04
38	1	21.48	20.72	15.05	14.28		38	1	24.82	23.74	18.36	17.02
47	1	33.5	33.45	14.42	13.31		47	1	39.57	38.57	17.99	17.24
48	4	24.24	23.49	15.2	13.52		48	4	27.53	27.63	19.48	17.2
49	7	24.65	24.03	33.09	29.9		49	7	28.22	28.32	37.96	34.87
50	1	18.87	18.27	11.13	9.99		50	1	22.48	22.1	17.12	13.69
55	30	21.6	20.53	24.13	13.48		55	30	25.34	25.01	30.55	24.75
57	2	16.67	15.46	17.08	16.41		57	2	20.86	19.84	21.1	20.16
58	2	22.12	21.12	18.34	12.7		58	2	26.07	25.89	23.82	16.64
59	30	23.7	23.01	24.08	22.12		59	30	27.22	27.2	27.24	26.33
60	30	32.05	30.94	34.56	31.46		60	30	35.5	34.54	37.19	36.73
71	7	UD	UD	32.27	30.98		71	7	UD	UD	35.29	34.14
72	30	30.23	29.14	23.55	23.02		72	30	33.65	33.26	26.93	26.91
73	9	34.84	33.59	26.25	25.24		73	9	37.72	37.22	29.86	29.39
74	8	34.54	33.19	21.33	20.74		74	8	39.33	37.47	37.43	37.03
75	7	30.3	29.09	21.79	21.19		75	7	33.54	33.06	24.59	24.27
76	4	30.7	29.42	31.23	29.82		76	4	34.12	33.47	33.99	33.11
77	18	34.45	33.82	25.11	23.97		77	18	39.76	38.69	31.87	28.96
78	7	25.34	24.38	17.5	16.97		78	7	31.02	29.13	23.46	20.73
79	8	20.24	19.74	25.85	24.06		79	8	26.14	24.09	33.87	28.58
80	8	31.05	30.54	33.98	30.96		80	8	37.57	34.47	37.46	36
81	9	28.22	27.12	28.78	27.58		81	9	34.34	32	35.77	32.48
82	8	17.99	17.92	26.05	25.26		82	8	23.28	21.68	32.03	30.18
83	8	23.3	21.13	31.77	31.65		83	8	29.64	25.21	39.08	36.36
84	13	23.01	21.88	29.69	26.23		84	13	28.49	26.18	36.09	31.21
85	11	30.57	29.04	30.92	29.41		85	11	36.62	33.67	37.5	33.99
86	20	23.65	22.83	24.52	23.53		86	20	29.38	27.4	30.72	28.23
87	22	17.35	17.4	29.13	28.42		87	22	23.31	21.31	35.44	32.84
2. Clinical performance evaluation results of the Accupower Kits in saliva samples (Table 7)
A. [AccuPower Kit_Swab vs Confirmation Test_ Swab]
Swab		Confirmation Test		Total				Swab		Confirmation Test		Total
		Positive	Negative		SCVM		95% CI			Positive	Negative		NCVM		95% CI
SCVM	Positive	46	0	46	PPA	97.8723	88.71-99.95%	NCVM	Positive	46	0	46	PPA	97.8723	88.71-99.95%
	Negative	1	40	41	NPA	100	91.19-100.00%		Negative	1	40	41	NPA	100	91.19-100.00%
Total		47	40	87				Total		47	40	87
Cohen's kappa	0.976905							Cohen's kappa	0.976905
Cohen's kappa	P0	0.988506	Pyes	0.285639				Cohen's kappa	P0	0.988506	Pyes	0.285639
	Pe	0.502312	Pno	0.216673					Pe	0.502312	Pno	0.216673
B. [AccuPower Kit_Saliva vs Confirmation Test_Swab]
Confirmation Test_Swab, SCVM_Saliva		Confirmation Test		Total				Confirmation Test_Swab, SCVM_Saliva		Confirmation Test		Total
		Positive	Negative		SCVM		95% CI			Positive	Negative		NCVM		95% CI
SCVM	Positive	47	0	47	PPA	100	92.45-100.00%	NCVM	Positive	47	0	47	PPA	100	92.45-100.00%
	Negative	0	40	40	NPA	100	91.19-100.00%		Negative	0	40	40	NPA	100	91.19-100.00%
Total		47	40	87				Total		47	40	87
Cohen's kappa	1							Cohen's kappa	1
Cohen's kappa	P0	1	Pyes	0.291848				Cohen's kappa	P0	1	Pyes	0.291848
	Pe	0.503237	Pno	0.211389					Pe	0.503237	Pno	0.211389
C. [AccuPower Kit_Swab vs AccuPower Kit_Saliva]
SCVM		Swab		Total				NCVM		Swab		Total
		Positive	Negative		SCVM		95% CI			Positive	Negative		NCVM		95% CI
Saliva	Positive	46	1	47	PPA	100	92.29-100.00%	Saliva	Positive	46	1	47	PPA	100	92.29-100.00%
	Negative	0	40	40	NPA	97.561	87.14-99.94%		Negative	0	40	40	NPA	97.561	87.14-99.94%
Total		46	41	87				Total		46	41	87
코헨카파	0.976905							코헨카파	0.976905
Cohen's kappa	P0	0.988506	Pyes	0.285639				Cohen's kappa	P0	0.988506	Pyes	0.285639
	Pe	0.502312	Pno	0.216673					Pe	0.502312	Pno	0.216673
